# Supplementary material for: Geometagenomics illuminates the impact of agriculture on the distribution and prevalence of plant viruses at the ecosystem scale
Source: ISME J. 2017 Oct 20;12(1):173–84. doi: 10.1038/ismej.2017.155 (PMC5739011; doi:10.1038/ismej.2017.155)
Supplement: Supplementary Information [file ismej2017155x9.txt]

Plate name and position	Plant code	Plant name	Sequence length	Contig contribution	Subject Seq-id (ID of the database hit)	Organism	Taxonomy	Hit definition	Percentage of identical matches	Alignment length	Number of mismatches	Number of gap openings	Start of alignment in query	End of alignment in query	Start of alignment in subject (database hit)	End of alignment in subject (database hit)	Expectation value (E-value)	Bit score	Cleaned nucleotide sequence	Protein sequence
C1-6_A20	02-1B	Trifolium nigrescens	516	Contig55_C1-6_A20_(5)	YP_009026408.1	Pigeon pea latent virus	"Viruses; unclassified viruses"	Coat Protein [Pigeon pea latent virus]	36.75	166	102	2	4	498	70	233	4e-14	79.0	###############################################################################################################################################################################################################################################################	LFKQRWSTLGRAAEKIPITQTPAKDHYELCALVYLSHWTQDLYRMIRESLIMLDPVAFNEQYHPQVGYHSNVYDHFLTTLTKHLKPTHITMCYADEIYIPLLNKPMDLATGNVTGWDKFHLCYDLFQIILQVFEEKKLVTLTPLSTDLFGRPSWLFDWDHTTAT
C1-5_A74	02-1C	Arthrocnemum fructicosum	427	Contig9_C1-5_A74_(4)	YP_009116789.1	Bromus-associated circular DNA virus 4	"Viruses; ssDNA viruses; unclassified ssDNA viruses"	replication-associated protein [Bromus-associated circular DNA virus 4]	81.69	142	14	1	2	427	134	263	4e-74	237	###############################################################################################################################################################################################################################################################	TQWCYEHDVSPLWKSDVWRQIRTPVNISSRHEPMELDAVRPATIDTRFAFMVLPEHFRQSVVLLGPSGSGKTTWAVNHMVERFGKILIVNEIDDLRRPD
C1-5_A81	03-1B	Halimione portulacoides	374	.	YP_009116789.1	Bromus-associated circular DNA virus 4	"Viruses; ssDNA viruses; unclassified ssDNA viruses"	replication-associated protein [Bromus-associated circular DNA virus 4]	100.00	30	0	0	264	353	38	67	9e-10	65.1	###############################################################################################################################################################################################################################################################	MPHAPLSLLRIPNSRVAQMSQFILDEASASDDDFADQHDLPTVTQATAKSVRWSRQKNSF
C1-6_A13	03-1C	Bromus hordeaceus	518	Contig1_C1-6_A13_(9)	YP_009116789.1	Bromus-associated circular DNA virus 4	"Viruses; ssDNA viruses; unclassified ssDNA viruses"	replication-associated protein [Bromus-associated circular DNA virus 4]	91.02	167	3	1	18	518	1	155	3e-89	276	###############################################################################################################################################################################################################################################################	MSQFILDEASASDDDFADQHDLPTVTQATAKSVRWSAKKFLLTYSQCCEDPEDIFSRIDALRKVKRAVGCIELHQDGNPHIHIAVEFETKLNTTNCRYFDYAYNADCKNFHPNVTVADSWPKCINYCRGKNKTLIELYQWKCTFQEALDASAAEGGKAKYDLFAVAA
C1-5_A78	03-1D	Rostraria  cristata	514	Contig55_C1-5_A78_(6)	YP_009116787.1	Bromus-associated circular DNA virus 4	"Viruses; ssDNA viruses; unclassified ssDNA viruses"	putative capsid protein [Bromus-associated circular DNA virus 4]	99.11	112	1	0	61	396	327	438	4e-70	230	###############################################################################################################################################################################################################################################################	MFDTQVKRYADETAPDLDTTGLIGVSSRGPYLPGLSGFTILVASGSIGNNNVEKAQIGYTSTALDVVTKGSFSFSNFTRERRFHLNFDGLATNVNQIVTDDTDLIGPVQEA
C1-6_A06	04-1B	Puccinellia festuciformis	353	.	YP_001931961.1	Lamium leaf distortion virus	"Viruses; Retro-transcribing viruses; Caulimoviridae; Caulimovirus"	replicase [Lamium leaf distortion virus]	47.00	100	51	1	50	343	505	604	1e-13	77.0	###############################################################################################################################################################################################################################################################	MCKDLPLLTLPTNEDELILEIDASNEHWSAVLKIKEGEKLCRYSSKSFNKTELNYPTM
C1-4_A92	09-1C	Triticum	610	Contig136_C1-4_A92_(40)	YP_009116900.1	Bromus-associated circular DNA virus 3	"Viruses; ssDNA viruses; unclassified ssDNA viruses"	capsid protein [Bromus-associated circular DNA virus 3]	70.56	197	53	2	18	608	24	215	1e-88	272	###############################################################################################################################################################################################################################################################	MILNLTAKKKRGTMAPNISYPPVAATASITGLVIQASSEPTMTIWCPSARELREIFENDRSTVPSGREVTTVYAVGLKEKISILTNTGQPWRWRRIVFTNKGPLPLGEQFEGSRVYSTTTDVTGRDTYFRTLSPRLTTSITPLVDYVFKGQGDGGLGIQDWTDIMTAPVDNT
C1-4_A80	10-1A	Triticum sp.	285	Contig3_C1-4_A80_(3)	ACT31744.1	Barley yellow dwarf virus-PAV	"Viruses; ssRNA viruses; ssRNA positive-strand viruses, no DNA stage; Luteoviridae; Luteovirus"	RNA-dependent RNA polymerase, partial [Barley yellow dwarf virus-PAV]	98.90	91	1	0	6	278	74	164	2e-56	187	###############################################################################################################################################################################################################################################################	LRSRLRLVKDVKDEAKDNARAAAKIGAEMFAPVDVQDLYSFTETVR
C1-4_A87	10-1C	Triticum sp.	420	Contig64_C1-4_A87_(2)	ACT31744.1	Barley yellow dwarf virus-PAV	"Viruses; ssRNA viruses; ssRNA positive-strand viruses, no DNA stage; Luteoviridae; Luteovirus"	RNA-dependent RNA polymerase, partial [Barley yellow dwarf virus-PAV]	97.81	137	3	0	420	10	28	164	3e-90	276	###############################################################################################################################################################################################################################################################	LKLLVAQKSKSGVTEAWTDFFTKSRGGVYAPLSCEPTRQELEVKSEKLERLLEEQHQFEVRAAKKYIKEKGRGFINCWNDLRSRLRMVKDVKDEAKDNARAAAKIGAEMFAPVDVQDLYSFTEVYEK
C1-5_A41	10-1E	Triticum sp.	336	Contig45_C1-5_A41_(3)	ACT31744.1	Barley yellow dwarf virus-PAV	"Viruses; ssRNA viruses; ssRNA positive-strand viruses, no DNA stage; Luteoviridae; Luteovirus"	RNA-dependent RNA polymerase, partial [Barley yellow dwarf virus-PAV]	96.15	104	4	0	24	335	63	166	3e-52	177	###############################################################################################################################################################################################################################################################	LKSRGGVYAPLSCEPTRQELEVKSEKLERLLEEQHQFEVRAAKKYIKEKGRGFINCWNDLRSRLRLVKVVKDEAKDNAKAAAKIGAEMFAPVNVQDLYSFTEIKK
C1-6_A17	13-1F	Dactylis hispanica	383	.	AGP05334.1	Sclerotinia sclerotiorum hypovirulence associated DNA virus 1	"Viruses; ssDNA viruses; unclassified ssDNA viruses"	capsid protein [Sclerotinia sclerotiorum hypovirulence associated DNA virus 1]	57.02	121	52	0	1	363	192	312	3e-41	150	###############################################################################################################################################################################################################################################################	LAPTDNTRIDVKFDKTWTLKSGNQSGTIYERKLYHPMNHNLYYDDDESGGVETTVDYSVQDKRGMGDYYVYDILSAGIGGTAADLAAIYANSTLYWHEKYQCRVY
C1-3_A57	14-1F	Aetheorhiza bulbosa	496	.	AGP05334.1	Sclerotinia sclerotiorum hypovirulence associated DNA virus 1	"Viruses; ssDNA viruses; unclassified ssDNA viruses"	capsid protein [Sclerotinia sclerotiorum hypovirulence associated DNA virus 1]	63.16	38	14	0	267	154	275	312	4e-08	60.8	###############################################################################################################################################################################################################################################################	MKNCSPSSLYVAGTSESTNASSTTSKAGMGDYYVLDLMGAGAGGTASDILRIDSTSSLYWHER
C2-8_A45	14-1G	Bromus madritensis	201	Contig47_C2-8_A45_(14)	AFX73024.1	Grapevine partitivirus	"Viruses; dsRNA viruses; Partitiviridae; unclassified Partitiviridae"	RNA dependent RNA polymerase [Grapevine partitivirus]	79.69	64	13	0	194	3	112	175	5e-26	110	CCTTCATCAATCTTCAAATGTAGTTACAGCAACAACCGAAGTTCCCGAAACTGGCTTTCAAATCCATCCCCGTCTTTACAGACTCGTCAAATCACGATACCCGCAGTACATCTCCTATGTTCGCAAATACACACGTCCACTCGGAACCACAGACGCAACCGTCTCCGACTTCTTCAAGCCTCAGAACCCCTCACAACCCGA	LLRAYKIMMKAALVDRLIVLDGGTIFGIDGMVPSGSLWTGWVDTALNILYLKAACLELNIPSTQYVPMCAEV
C1-3_A10	15-1B	Suaeda vera	421	Contig4_C1-3_A10_(12)	YP_003104795.1	Sclerotinia sclerotiorum hypovirulence associated DNA virus 1	"Viruses; ssDNA viruses; unclassified ssDNA viruses"	coat protein [Sclerotinia sclerotiorum hypovirulence associated DNA virus 1]	69.79	96	29	0	2	289	217	312	2e-42	154	###############################################################################################################################################################################################################################################################	MQSGNANGVVRERKLWHPMNKNLIYDDDENGDLQTPFYHSTTAKGGMGDYYVMDFIQSGAGGTTNDIMQITANSTLYWHEK
C1-2_A56	15-1C	Hordeum marinum	496	Contig10_C1-2_A56_(2)	YP_438200.1	Oryza sativa endornavirus	"Viruses; dsRNA viruses; Endornaviridae; Endornavirus"	polyprotein [Oryza sativa endornavirus]	92.07	164	13	0	5	496	801	964	2e-96	318	###############################################################################################################################################################################################################################################################	LLLTEHICKCCGISIEFGLLCECCKGTTPITAFQIDEQIRKEVDDEGENYNYRFKELESKADTIKSKISHDEMKWPPIKSKPRTVKYQQITAARPVKQDVTEMPIYKALPTKTINEVIEKRGKHVVSVSNLDEFKTLLDEDTQ
C1-4_A53	17-1B	Euphorbia cypacicias	590	Contig50_C1-4_A53_(50)	YP_001497151.1	Black raspberry virus F	"Viruses; dsRNA viruses; Totiviridae; Totivirus"	RNA-dependent RNA polymerase [Black raspberry virus F]	40.45	178	106	0	3	536	637	814	4e-34	139	###############################################################################################################################################################################################################################################################	MPGIMDYAAVLEKQYGKYVDRNKVIKSIKRATMRQLAVTRKTWLQVTDVKHEIKYKYGRAVYKMYRRIIDVPYLHKAKFVGISPIALVNDAAVHKVKKLIMDVSDYEYALRVYL
C1-1_A25	17-1E	.	577	Contig32_C1-1_A25_(9)	YP_007891055.1	Dill cryptic virus 2	"Viruses; dsRNA viruses; Partitiviridae; Betapartitivirus"	coat protein [Dill cryptic virus 2]	46.54	159	85	0	541	65	13	171	1e-39	152	###############################################################################################################################################################################################################################################################	LALFESNSSARAATANEWTVDLFPNQVPPVTYLLHLASTASSAADHKDKSKSSLATFCLYYVAVFQAFFLINDMHVRPVPSAHASAWSTVSWKHAFAEWLLNLPVPDSMHTIFAQLYATQTDKTKNVFFVPSAAAFNTPSSPTACTPSSRNSMPTQTA
C1-1_A25	17-1E	.	538	Contig28_C1-1_A25_(3)	YP_009116780.1	Bromus-associated circular DNA virus 2	"Viruses; ssDNA viruses; unclassified ssDNA viruses"	capsid protein [Bromus-associated circular DNA virus 2]	41.38	145	85	0	537	103	131	275	2e-24	107	###############################################################################################################################################################################################################################################################	MPTYMERHTYLNSSPCKVTMKVYYFVLRNDCSQNVSANYFSGFASDGNVLSDNPLATPFQSSDFCTAYRITRVKTYYLEQGQSRTITLIRRNQKINNDRYANILAVKGSTGAFVTFVGDLGIDNVSKIGTTRSHIYPSTHLSPSEPIVQMAD
C1-4_A10	18-1A	Bromus hordeaceus	292	Contig14_C1-4_A10_(11)	AGS12482.1	Hypericum japonicum associated circular DNA virus	"Viruses; ssDNA viruses; unclassified ssDNA viruses"	putative coat protein [Hypericum japonicum associated circular DNA virus]	54.65	86	39	0	9	266	219	304	8e-21	94.0	###############################################################################################################################################################################################################################################################	MNKNLRYNDDEVGPGHATSGRSTVGKQGMGDYYVVDFITSGTPQSTDSGMSFTPEATLYWHEK
C1-4_A09	18-1B	Trifolium repens	414	Contig5_C1-4_A09_(68)	BAA19654.1	Clover yellow vein virus	"Viruses; ssRNA viruses; ssRNA positive-strand viruses, no DNA stage; Potyviridae; Potyvirus"	polyprotein, partial [Clover yellow vein virus]	96.27	134	5	0	414	13	408	541	2e-83	276	###############################################################################################################################################################################################################################################################	MEFKNINCDFSRPSTLDEFGALDCLQFESASEISKHLKLKNHWNGSLLAKDMLIALGVLGGGCWMLYTYYNQEVSKEYKFQGAVQRTRQKLKFRAARDMKDRYGAR
C1-2_A88	18-1H_	Ranunculus sp.	426	Contig20_C1-2_A88_(11)	YP_009130618.1	Black grass cryptic virus 2	"Viruses; unclassified viruses"	RNA dependent RNA polymerase [Black grass cryptic virus 2]	57.14	112	48	0	6	341	401	512	2e-38	146	###############################################################################################################################################################################################################################################################	MGRCVGIVYADLCRDPRLYRVCKLIYEYLESQGVTPDARPAYQLLAGAKFTETKHRLSILKFPTSIEVLRWTRNPYIRTDADNDDYWPPHIFLPDFESEEESLSTGLSQLTLR
C1-2_A91	18-1J	Helminthia echioides	402	Contig93_C1-2_A91_(5)	KF413620.1	Hypericum japonicum associated circular DNA virus	"Viruses; ssDNA viruses; unclassified ssDNA viruses"	Hypericum japonicum associated circular DNA virus isolate VNHJ1W, complete genome	76.05	167	30	4	235	393	72	236	3e-21	113	###############################################################################################################################################################################################################################################################	MPYRRSYRKRTTRKRTTRKGYGGARRRPSSTIRRRRYAPKMSNKRILNLTAL
C1-2_A38	19-1A	Oryza sativa	572	Contig23_C1-2_A38_(3)	YP_438200.1	Oryza sativa endornavirus	"Viruses; dsRNA viruses; Endornaviridae; Endornavirus"	polyprotein [Oryza sativa endornavirus]	98.14	161	3	0	489	7	4379	4539	1e-104	341	###############################################################################################################################################################################################################################################################	MQVHSKFVIKNKYWLKFALFLGDDMCMGFSHKPNTQHLRQDIACKFNMQSKDSWMTNGATFCSMVVYKTNDNVVELGPDVVRMKFRYEVTNGVHEATKENLLMRKASYLMMLGKTPEVDKLVNDLQLPINPVHWYNYHTMLQGVADKWDRL
F1-8_A53	1A-001	Cyclopia genistoides	379	.	AFH09414.1	Xanthophyllomyces dendrorhous virus L1b	"Viruses; dsRNA viruses; Totiviridae; Totivirus"	RNA-dependent RNA polymerase [Xanthophyllomyces dendrorhous virus L1b]	44.44	99	55	0	54	350	160	258	4e-14	79.0	###############################################################################################################################################################################################################################################################	GQGARGTGWSLHEALAAKHTKITASHHVHFSFREVVDVLGVNSDSVKLALSISKEATNSFLTGVALWAAGLSKDELDLAETSGLFSLASVKDYKREAKRIGVEAKSLQNLVNVDLRKFLN
F1-8_A77	1A-004	Leucospermum hypophyllocarpodendron	401	Contig94_F1-8_A77_(3)	AKE49495.1	Botryosphaeria dothidea virus 1	"Viruses; dsRNA viruses; Partitiviridae; unclassified Partitiviridae"	RNA-dependent RNA polymerase [Botryosphaeria dothidea virus 1]	50.00	132	66	0	397	2	433	564	3e-33	  133	###############################################################################################################################################################################################################################################################	LDNFAIILRAMLYDVAKRQLLHKLVEHPSGYFVHMHGSMSSGSYYTSLINSLANNMLAIAHVLWRAGKEWSFDMDHAVELLVKEVPGNLLSYGDNQLFSERILSIFGLEYSADAHAEFLNFFKSQLK
F1-4_A30	1A-006	.	128	Contig138_F1-4_A30_(4)	YP_052859.1	Helminthosporium victoriae 145S virus	"Viruses; dsRNA viruses; Chrysoviridae; Chrysovirus"	putative capsid protein [Helminthosporium victoriae 145S virus]	58.54	41	17	0	3	125	811	851	2e-07	56.2	TGCTGGTTGGTTTGAGAGATGCTTATGAGAGAACGTACAGGTCATCAGAGAGTGGGCACAATCGTGTATTCAAAAAGGCAGAAGGGAAGTTGCTCTCTACGGAGATAAATCTGAGGTCTAAGAGGAGG	LVGLRDAYERTYRSSESGHNRVFKKAEGKLLSTEINLRSKRR
F1-5_A94	1A-007	Bromus diandrus	484	.	AGS12486.1	Hypericum japonicum associated circular DNA virus	"Viruses; ssDNA viruses; unclassified ssDNA viruses"	replication-associated protein [Hypericum japonicum associated circular DNA virus]	44.07	118	54	5	5	328	183	298	1e-08	58.5	###############################################################################################################################################################################################################################################################	MAEFHPQEQEYAIWDDMLGGLKAGYFNYKNWLGGQFAFTIQDKYGKKKSIKWGKPSIFICNTDPRDEPRCSMIALAWIGHGWKKIVYSTK
F1-3_A06	1A-009	Thamnochortus spicigerus	352	Contig11_F1-3_A06_(3)	KM510192.1	Bromus-associated circular DNA virus 3	"Viruses; ssDNA viruses; unclassified ssDNA viruses"	Bromus-associated circular DNA virus 3 isolate BasCV-3_NZ-NZG01_Sef-2012, complete genome	75.24	319	71	5	3	317	1118	804	6e-49	  205	###############################################################################################################################################################################################################################################################	MDTTRIKVLHDKVTHIQSGNESGVMRTTTRWHNVRKNIVYGDEEIGGQVLSSAMSTNSRPGIGDIYIFDIFTSLSNDASDSMAFVPTATVYWHEKI
F1-6_A16	1A-014	Euphorbia caput-medusae	288	.	YP_008719905.1	Rhizoctonia cerealis endornavirus 1	"Viruses; dsRNA viruses; Endornaviridae; Endornavirus; unclassified Endornavirus"	polyprotein [Rhizoctonia cerealis endornavirus 1]	50.54	93	45	1	6	284	5487	5578	2e-21	99.4	###############################################################################################################################################################################################################################################################	LFAPVFAEAKNHLKRCLNDNVKYTDGLSPKQLSALLNTYNAGNVKFVEDDLKKQDRQTDRTVIATEMEIYKLLGVK
F1-6_A16	1A-014	Euphorbia caput-medusae	246	Contig78_F1-6_A16_(2)	CCV02658.1	Euphorbia caput-medusae latent virus	"Viruses; ssDNA viruses; Geminiviridae; unclassified Geminiviridae"	coat protein [Euphorbia caput-medusae latent virus]	100.00	67	0	0	244	44	167	233	1e-39	  142	AGTTTAGCTTTAAGGGTAATTCTTCTAAAAACGGCACCGCATACGACTGTGCTCGGAATTTAATTGATTTTAATAGAAATGTTAAAATCAATTCTGTTAGCGAGTTTAAATCAGCGACGGATGGTTCATATGCAAATACACAGAAGAATGCATGGGTTTTGTATATTGTACCACAGATATACGATTGTATTGTAGATGGTCATGTAAAAATAAAATACGTATCTATTGTATAATAGATTAACGCGG	FSFKGNSSKNGTAYDCARNLIDFNRNVKINSVSEFKSATDGSYANTQKNAWVLYIVPQIYDCIVDGHVKIKYVSIV
F1-6_A54	1A-027	Bromus diandrus	423	Contig131_F1-6_A54_(33)	YP_086754.1	White clover cryptic virus 1	"Viruses; dsRNA viruses; Partitiviridae; Alphapartitivirus"	RNA dependent RNA polymerase [White clover cryptic virus 1]	41.05	95	56	0	298	14	31	125	3e-15	82.4	###############################################################################################################################################################################################################################################################	MESSTQKNFLLERLSKFRPHVPSINPFSTAKHQATVEHAIRRYCYPQQIETILHGYTRHEVTEELILQDFFSGDIPDHHVPRDEHYLKGLDYTRHFFAPPEPDKPVHILDVQHQGCE
F1-8_A35	1A-032	Ammophila arenaria	336	.	YP_438200.1	Oryza sativa endornavirus	"Viruses; dsRNA viruses; Endornaviridae; Endornavirus"	polyprotein [Oryza sativa endornavirus]	77.48	111	25	0	2	334	4367	4477	5e-53	  191	###############################################################################################################################################################################################################################################################	MSNNMRLTGQATTALGNCITNLQVHANFVKANQYICKFALFLGDDMCMGFSQKPDTKNLRKDIECKFNMQSKDSWTLNGATFCSMVMYKTDKSRAELGPDVVRMKFRY
F1-8_A35	1A-032	Ammophila arenaria	378	Contig41_F1-8_A35_(4)	CBY84993.1	Tolypocladium cylindrosporum virus 2	"Viruses; dsRNA viruses; Totiviridae; Victorivirus; unclassified Victorivirus"	RNA dependent RNA polymerase [Tolypocladium cylindrosporum virus 2]	68.33	120	38	0	8	367	835	954	4e-50	  182	###############################################################################################################################################################################################################################################################	MDKVCSVAFKKWATFGEHKLVKGYIHGPRNSGCLGVPMADGSIYDVDVVPQAAPTPVELVGIPDYASRKVAERQVADARKIVGSGEI
F1-8_A08	1A-033	Pelargonium sp.	270	Contig118_F1-8_A08_(6)	AFH09414.1	Xanthophyllomyces dendrorhous virus L1b	"Viruses; dsRNA viruses; Totiviridae; Totivirus"	RNA-dependent RNA polymerase [Xanthophyllomyces dendrorhous virus L1b]	73.86	88	23	0	267	4	540	627	4e-36	  140	###############################################################################################################################################################################################################################################################	LPGTSLHNGDDVIIGATTMEVARRSLYYGRIKGIRIQPSKCAFAAIAEFLRVDHKRGSKGQYLSRACATLVHSRIESKPSTDARDLMER
F1-1_A01	1A-037	Microcodon sp.	500	.	YP_392480.1	Rosellinia necatrix partitivirus 1-W8	"Viruses; dsRNA viruses; Partitiviridae; Betapartitivirus"	putative RNA-dependent RNA polymerase [Rosellinia necatrix partitivirus 1-W8]	59.42	69	28	0	305	99	62	130	1e-16	87.4	###############################################################################################################################################################################################################################################################	ETLHNAQQTYDSYVLRHIKRNEPFELYQPLPDTELPENRFPAPGLTVLPLKYHTGTIVETFDSVPESGF
F1-4_A79	1A-038	Cynodon dactylon	387	Contig43_F1-4_A79_(6)	AKE49495.1	Botryosphaeria dothidea virus 1	"Viruses; dsRNA viruses; Partitiviridae; unclassified Partitiviridae"	RNA-dependent RNA polymerase [Botryosphaeria dothidea virus 1]	38.40	125	73	2	13	378	624	747	5e-13	75.9	###############################################################################################################################################################################################################################################################	MDHMGTDPIIYNLLAGLDASVRVREMPTTLTKGVRSALESLCERFCGDKSDESLQVALNLLNTGFPDRAALLSLHSLPEAGPGKSLGAALLLPSQGSSYKLTASAKWALGQTEETWMAYLKKHIW
F1-6_A87	1A-044	Cyphia sp.	3064	Contig72_F1-6_A87_(664)	YP_001497151.1	Black raspberry virus F	"Viruses; dsRNA viruses; Totiviridae; Totivirus"	RNA-dependent RNA polymerase [Black raspberry virus F]	57.10	725	310	1	881	3055	2	725	0.0	  860	###############################################################################################################################################################################################################################################################	LNSVPRKGMKGGEKQEDRIEIRKEPISKKNIPVWCNIRGSHISVVKRHHACYVLTKVSRKNNTGQPGFGAHRIGKYSVYSVAVKCEDLWLYYTNTKENGKTLPAEARRTISAMYSEVEDYEFDDPEGTRYLRRTFDVDRHIITRAKVLRGPRQGEFERAKVTAEHHTHYRPEEIWEVGKQFNVKMRAMSVVLENLRSTEGVTEATVSTFLAYILFARPQVAYLIATSRRIWEAQGVTELAETLKKIATPLKSVHNAEILDLSELFELQCLINRGIGKVDWVAEKEHRRKPDVVEVKEQDVYEEAKRLFSEGVRHGFKYPKMDTQKYLNSRWEWVPSGSVHSQHKEDKPYIKKEYRHRTKFVTLNMMSRQHILGMFSRRPEIKAWASVKYEWAKQRAIYGVDLTSSVLTNFAMYRCEEMFKHRFPIGEEAAANRVHKRLKMMLADKESFCYDFDDFNAQHSKASMKAVLMAYADVFHEQMTVEQRQAMEWVVRSVDKMTVVNNETGETDEYEIKGTLLSGWRLTTFMNTALNFIYFKLAGAFDVEGVKDSVHNGDDVLVAIDNIRSACKIHDRMSGINARAQPSKCNVYSIGEFLRVEHKVDKEAGLGAQYLTRAAATLIHSRIESQEPVRLTEALKAQVTRVEEIVSRSWDSRDIGLALLDMAVVRLAETFKVNANMCRRMIQAHVIMGGPIADRSGKIDYLYEEGVEYEEDRPMTGEQAEKQASVGELMPGIYDYTLALKRQYGTYASDRQIYDLD
F1-1_A66	1A-049	Briza maxima	233	Contig1_F1-1_A66_(17)	AAU88207.1	Radish partitivirus JC-2004	"Viruses; dsRNA viruses; Partitiviridae; unassigned Partitiviridae"	RNA-dependent RNA polymerase [Radish partitivirus JC-2004]	45.90	61	33	0	186	4	3	63	2e-06	54.7	CTTCTCTCCACCTACTGTCTCAAATATCAATTTCAAGACCTTTTCAAAATCTTGAATTTGTCAATTTCGATCCTCACCACTCTCACGCTCCTCAGTTCAAAATGGAACACAACGACCTATACTGGTATTGCCAATTACTTGTCTCCTCGACAATCTGCCTCTACTCCTGTCTATTCACCCTACGAACTACCCAACGCGTTCTCACTAATTACAGAAGATCTAAAACTGACGCA	LSQISISRPFQNLEFVNFDPHHSHAPQFKMEHNDLYWYCQLLVSSTICLYSCLFTLRTTQRVLTNYRRSKTDA
F1-2_A21	1A-052	Willdenowia incurvata	228	Contig206_F1-2_A21_(7)	ABN71237.1	Vicia cryptic virus	"Viruses; dsRNA viruses; Partitiviridae; Alphapartitivirus"	putative RNA-dependent RNA polymerase [Vicia cryptic virus]	79.73	74	15	0	224	3	320	393	2e-33	  130	TCTTAGACGTGCTTACTTCTCTCTTTTGCGTAGAATCCTTTACATTGCTAAGTCATTCCTGACTTTTCATGAAGGCTACGTCCCGACACATGCAGCACCGTACCACCCACATTGGGATCAAACTAAAGTTGACCGTCTTGAACGTCTTTGGCTCTGGACCCTCGAAAATCTTTTCCAGGCTCCTATCATTCTACCTGACGGCAGGATGTACCGCCGCCGATTTGCCGC	LRRILYIAKSFLTFHEGYVPTHAAPYHPHWDQTKVDRLERLWLWTLENLFQAPIILPDGRMYRRRFA
F1-7_A59	1A-053	Passerina corymbosa	413	Contig57_F1-7_A59_(47)	AGH15626.1	Southern tomato virus	"Viruses; dsRNA viruses; Amalgaviridae; Amalgavirus"	fusion protein, partial [Southern tomato virus]	64.84	128	45	0	397	14	54	181	1e-55	  186	###############################################################################################################################################################################################################################################################	LSCYWLENGSPIRPAYINLEKLLWPEGVHKTIEDYEAAVISMVVDNPFNHHNVNHLMHRFCIIQQVKRVAVCGMKPEDIIWLAKIRGKQDEEVPFPMIAEWRRVDGYVDMEALPNV
F1-4_A03	1A-058	Arctopus echinatus	301	Contig29_F1-4_A03_(4)	YP_007889826.1	Hop trefoil cryptic virus 2	"Viruses; dsRNA viruses; Partitiviridae; Betapartitivirus"	coat protein [Hop trefoil cryptic virus 2]	44.32	88	49	0	6	269	129	216	3e-16	84.0	###############################################################################################################################################################################################################################################################	AFSYFLLNLPVPEFLVPVIKQFSATSSARRNNIIFCPSAAAFNHNIHHGRIYPLNMYTNIHDTAASSNSRSDPALVNHELLTNPLYTI
F1-4_A03	1A-058	Arctopus echinatus	223	Contig23_F1-4_A03_(3)	CCC42235.1	Beauveria bassiana RNA virus 1	"Viruses; dsRNA viruses; Totiviridae; Victorivirus"	RNA directed RNA polymerase [Beauveria bassiana RNA virus 1]	59.46	74	30	0	222	1	344	417	2e-25	  108	GGTGAGTGGTTGGGATGGCGTGACAACGGTAAGCCAGAGTATGAAGCTGGAAAACGGCAAGACTAGGGCTATTTATGCTTGTGACACGCAATCCTACTTTGCTTTTACTTGGATCATCGGGGCCGCTGAGAAAGCCTGGGGCAACAATCGGGTTCTGCTAAACCCTGGACTAGGTGGTCAGTGCGGTATGAGTAGGCGAGTGCGGAACTGTCAGCAGGAGGGG	MKLENGKTRAIYACDTQSYFAFTWIIGAAEKAWGNNRVLLNPGLGGQCGMSRRVRNCQQEG
F1-4_A03	1A-058	Arctopus echinatus	270	.	KM598384.1	Sclerotinia sclerotiorum hypovirulence associated DNA virus 1	"Viruses; ssDNA viruses; unclassified ssDNA viruses"	Sclerotinia sclerotiorum hypovirulence associated DNA virus 1 isolate SsHADV-1-US-549SR-12, complete genome	79.37	63	13	0	51	113	880	818	5e-04	55.4	###############################################################################################################################################################################################################################################################	IFICITDPRDEPPMFNDRVGMDWAWLEENCVFYEV
F1-3_A42	1A-068	Conicosia sp.	171	.	AGS12486.1	Hypericum japonicum associated circular DNA virus	"Viruses; ssDNA viruses; unclassified ssDNA viruses"	replication-associated protein [Hypericum japonicum associated circular DNA virus]	88.68	53	6	0	170	12	147	199	1e-23	  100	TAGTTTCTCGGCACTCAGCAAGTATTGCGACTGGAGATTTGCAGAGGACCCTCCCGAGTATGAGCACGATGGACGAATTGAATTTGTTCCAGGCGATGGTGACGGAAGAGATGAGTGGGTATCGCAATCTGGTATCGGACTGGATGAGCCATTCTTAGGTGAGTCTTTCGA	SFSALSKYCDWRFAEDPPEYEHDGRIEFVPGDGDGRDEWVSQSGIGLDEPFLG
C1-8_A50	1A-070	.	1574	Contig40_C1-8_A50_(464)	AGL34888.1	Tomato leaf deformation virus	"Viruses; ssDNA viruses; Geminiviridae; Begomovirus"	C1, partial [Tomato leaf deformation virus]	33.68	193	106	7	786	244	4	186	8e-18	92.8	###############################################################################################################################################################################################################################################################	MPNGYQLKSKRFFLTYPQCDATKEQALAFFQGLLDPIEYIVAHELHANGDHHLHCYLVLRDSFRTRDPKALDLVVGDRRYHGNYQSCRSSRNVIKYVSKSKDFLSNIDVDSLVNRVSAQRVVAEKLVLGKRPLEEVLIEHPEVVLYKYQQIKANLACIERDLKTWPELPGVLPNPWGLIMPLWANTKKRHYWIWSSQPSKGKTTGFALPLRDTYGAVVTTSFTYWNVSKGTRCIILDDYNTAGLSHHSLNQLCDGTFQFRIFM
F1-6_A01	1A-073	Bromus sp.	398	Contig74_F1-6_A01_(6)	YP_002308574.1	Beet cryptic virus 1	"Viruses; dsRNA viruses; Partitiviridae; Alphapartitivirus"	putative RNA-dependent RNA polymerase [Beet cryptic virus 1]	48.82	127	65	0	13	393	1	127	4e-32	  129	###############################################################################################################################################################################################################################################################	MEYLTSAFNRLSGFLKPLKNLEYIGTYHFQPRTVPINDNTVEAHQRVLLHSFKKYLYPFEINHITKELRRSDVSPESIYTDFLSGDVEPFDIKFDEHTHRALDLMQSAFAPPSPALPVHLCDVEHHYA
F1-2_A54	1A-074	Pharnaceum incanum	199	Contig14_F1-2_A54_(2)	AGO04404.1	Ustilaginoidea virens partitivirus	"Viruses; dsRNA viruses; Partitiviridae; unclassified Partitiviridae"	hypothetical protein [Ustilaginoidea virens partitivirus]	53.97	63	29	0	5	193	49	111	5e-12	69.3	ATACGCATCTTCTCGCGGTTATGGCTCGGTCATTTCTGACCCAACCCCGGTTCATCGTCTGGCTCGCATCATCGGCTCCGCCCTTGCTCTGCGAAATATTGTCGAACAACTTTTGTTCGTCGGCTTCTACACACGTCTCTCTACTCCGATCCGAAACGCTCAAGTGTCACCACTTGAACCTCTCGTCCGCGCATAACAG	YASSRGYGSVISDPTPVHRLARIIGSALALRNIVEQLLFVGFYTRLSTPIRNAQVSPLEPLVRA
F1-6_A92	1A-085	Briza maxima	313	Contig58_F1-6_A92_(10)	YP_002117834.1	Cocksfoot mild mosaic virus	"Viruses; ssRNA viruses; ssRNA positive-strand viruses, no DNA stage; Tombusviridae; Panicovirus"	p106 [Cocksfoot mild mosaic virus]	52.22	90	43	0	1	270	790	879	3e-24	  107	###############################################################################################################################################################################################################################################################	MLRHGLKSSRINLSKDFESGFTRISKESNRTFQEPTAATRYSFYLAFGYTPDEQTALEQYFDSCALDLSFSEEGNPARSTECLLLSLIPQPPPITA
F1-6_A92	1A-085	Briza maxima	244	.	AFH09416.2	Xanthophyllomyces dendrorhous virus L2	"Viruses; dsRNA viruses; Totiviridae; Totivirus"	RNA-dependent RNA polymerase [Xanthophyllomyces dendrorhous virus L2]	68.75	48	15	0	101	244	443	490	8e-11	67.4	ACCTCAGTGTGTTCGCGAAGGACATGACAGAAGAGCAAATCTCGGCAGCCCAATGGACTGCAGACTCAGTCGCCACTCAGATCATTCACGACAATGTTGGACTAAAAGGACATACAAAGCAAAAGGGACGCTGCTCTCCGGGTGGCGACTCACGACATTTATGAACAGCGTACTCAACTACATATACACAAGGATGATAGCGGGAAATGAGATGTACTCCAAAAGCAGCCTGAACAACAGAGAT	MDCRLSRHSDHSRQCWTKRTYKAKGTLLSGWRLTTFMNSVLNYIYTRMIAGNEMYSKSSLNNRD
F1-6_A49	1A-086	Avena byzantina	416	Contig14_F1-6_A49_(6)	YP_002308574.1	Beet cryptic virus 1	"Viruses; dsRNA viruses; Partitiviridae; Alphapartitivirus"	putative RNA-dependent RNA polymerase [Beet cryptic virus 1]	50.37	135	67	0	8	412	2	136	1e-36	  142	###############################################################################################################################################################################################################################################################	LKNLEYIGTYHFQPRTVPINDNTVEAHQRVLLHSFKKYLYPFEINHITKELRRSDVSPESIYTDFLSGDVEPFDIKFDEHTHRALDLMQSAFAPPSPALPVHLCDVEHHYDYKWNVNAKT
F1-7_A25	1A-089	Corynotheca sp.	1425	Contig2_F1-7_A25_(27)	AGS12482.1	Hypericum japonicum associated circular DNA virus	"Viruses; ssDNA viruses; unclassified ssDNA viruses"	putative coat protein [Hypericum japonicum associated circular DNA virus]	49.81	259	129	1	1214	438	47	304	5e-76	  252	###############################################################################################################################################################################################################################################################	MPRYRRSYRKRRTMTRKKILDLTSVKKQDNMQLSSNVTAASPQGSATYTNSAAVLSATQLYIFPWIATARDLDRDTGNVRGLPSDSATRTAQTCYMVGLRENIEITTNDGLPWQWRRICFTFKGKEFTDTSITGLNYYLQTSNGMTRTVNTAYGSTAVGVLQSLLFKGAAGVDWSNTITAPTDNTTISVKYDRTISIASENEQGTIRRYRRFHRMGHNIIYADDEQGGTEAESFVSSRGKPGMGDYYVIDIFQPRFGGTAASQLRFEPSATLYWHEK
F1-3_A16	1A-090	.	436	Contig84_F1-3_A16_(6)	YP_004429258.1	Fig cryptic virus	"Viruses; dsRNA viruses; Partitiviridae; Deltapartitivirus"	RNA-dependent RNA polymerase [Fig cryptic virus]	64.46	121	43	0	396	34	235	355	1e-49	  176	###############################################################################################################################################################################################################################################################	MPCISSPVLDQLDGWLMVIDWSKFDATVQLWEIDHAFDCIEQLMIFPTTLSKLSFDVSRILFKHRKLAGPDGALWMRHGGIPSGSYYTNIIGSIINYTRIQYICKRLGYPILSCRVQGDDSITKVGTTYKPDMFAFCKHCSRAQ
F1-3_A31	1A-092	Ixia dubia	269	Contig36_F1-3_A31_(2)	AGJ83770.1	Crimson clover cryptic virus 2	"Viruses; dsRNA viruses; Partitiviridae; Betapartitivirus"	coat protein [Crimson clover cryptic virus 2]	56.16	73	32	0	227	9	246	318	4e-15	80.1	###############################################################################################################################################################################################################################################################	NSKLEQIFQTVFNPVLFRDYQRRQTLASISIVPTVYDDEYINFYDLVFSATSANLAEYRIVFQSIAGSMKGVV
F1-4_A18	1A-096	Raphanus sp.	479	Contig9_F1-4_A18_(6)	NP_620486.1	Turnip yellows virus	"Viruses; ssRNA viruses; ssRNA positive-strand viruses, no DNA stage; Luteoviridae; Polerovirus"	hypothetical protein [Turnip yellows virus]	84.78	138	21	0	473	60	372	509	2e-73	  243	###############################################################################################################################################################################################################################################################	MAPIPSLPGLTSPTYVFETTAPQGRVFAQEDITEIESLYAQAVERSNKMKNFKSKTGINWGDMEDDEDIFFESKEDLPGNGVRGTDRETNGEGSSTPKTNNVDGKEMMEKIISSLVGKINLENIRKESDRGDIRESVEDYQNSRQI
F1-4_A18	1A-096	Raphanus sp.	200	Contig69_F1-4_A18_(3)	NP_542612.1	Grapevine fleck virus	"Viruses; ssRNA viruses; ssRNA positive-strand viruses, no DNA stage; Tymovirales; Tymoviridae; Maculavirus"	replicase [Grapevine fleck virus]	57.58	66	28	0	1	198	1563	1628	1e-09	64.3	CCTTCAACCCCGACGTTGTATGCTCAGTGCATTCTTGAGAATGAGTTCACCAAGCTCACCAAGAAGACGCAAGCCACGCTGCTCAACAATGCTAATCGTGCTGATCCTGACTGGCGTCACACCTACGTTCGCATCTTCATCAAATCTCAGCTCAAGGTGAAGCTTGAAACTCTGCTCTCTCCTTTCAAAGCCGGTCAATC	LYAQCILENEFTKLTKKTQATLLNNANRADPDWRHTYVRIFIKSQLKVKLETLLSPFKAGQ
F1-4_A18	1A-096	Raphanus sp.	213	.	YP_002308574.1	Beet cryptic virus 1	"Viruses; dsRNA viruses; Partitiviridae; Alphapartitivirus"	putative RNA-dependent RNA polymerase [Beet cryptic virus 1]	46.97	66	35	0	198	1	1	66	8e-10	63.9	TTGCCTCACTCACACATGGAATACCTCACCTCAGCCTTCAATAGGCTATCCGGCTTCCTCAAACCTTTGAAGAACCTGGAGTACATCGGTACCTACCACTTCCAACCACGCACAGTGCCAATCAACGACAATACTGTCGAAGCACACCAGCGTGTACTTCTCCACTCATTCAAGAAGTACCTGTATCCGTTCGAGATCAACCACATCACTAAA	LPHSHMEYLTSAFNRLSGFLKPLKNLEYIGTYHFQPRTVPINDNTVEAHQRVLLHSFKKYLYPFEINHITK
F1-4_A18	1A-096	Raphanus sp.	323	Contig39_F1-4_A18_(9)	YP_003104795.1	Sclerotinia sclerotiorum hypovirulence associated DNA virus 1	"Viruses; ssDNA viruses; unclassified ssDNA viruses"	coat protein [Sclerotinia sclerotiorum hypovirulence associated DNA virus 1]	70.83	48	14	0	178	321	46	93	1e-11	68.9	###############################################################################################################################################################################################################################################################	MAYSRYRRKPRRSYRKSGPKRRSSARPSRYTGRTRRYTRKRPMSKKSVLNTTSRKKRNGMLTWSNTTNTGASTTVGQQNVFVNAAVGGLF
F1-5_A43	1A-097	Avena byzantina	401	Contig59_F1-5_A43_(7)	ADO60927.1	Grapevine associated chrysovirus-2	"Viruses; dsRNA viruses; Chrysoviridae; Chrysovirus"	putative capsid protein, partial [Grapevine associated chrysovirus-2]	56.30	119	52	0	359	3	40	158	1e-38	  143	###############################################################################################################################################################################################################################################################	LFGVEHGLLQTMLQGRGDLTEDNKHQQTLVKELSNSEVSIELSDVPKSMFMMEGTCIHANYKRGARKRKWTKHFGDKTIMSDGLAKVEKKKPSRRVNDKGSTGYTSNRSSVVSPIRGRRK
F1-5_A43	1A-097	Avena byzantina	340	Contig29_F1-5_A43_(2)	YP_009116900.1	Bromus-associated circular DNA virus 3	"Viruses; ssDNA viruses; unclassified ssDNA viruses"	capsid protein [Bromus-associated circular DNA virus 3]	82.14	28	5	0	84	1	45	72	2e-05	51.2	###############################################################################################################################################################################################################################################################	LITPVITRRAKYYIQPEIGPASHNPMIRSRYAKRRGSRKSKTSYRTRRSYKGRTRSSVTKRRTRRTPRTSNKMILNLTSKKKRDTMAPNTAYPASTSAM
F1-7_A38	1A-099	Bromus diandrus	454	Contig58_F1-7_A38_(3)	AET80949.1	Cannabis cryptic virus	"Viruses; dsRNA viruses; Partitiviridae; Betapartitivirus"	putative coat protein [Cannabis cryptic virus]	49.06	106	50	1	308	3	108	213	1e-29	  107	###############################################################################################################################################################################################################################################################	MLAPSSTPPNSTTALTPSLLSPPSASTTRPSSTASSSYNDILRSPLLFRPRPSFGKNSTDRYEFAQFLMSLPVPDFLETILAQYHATESDRSPNVFMIPSAAGFSHRHFFGKFIPLTFFSAIHDTTSEMPGNSQRFDIIKTLFGKPL
F1-7_A38	1A-099	Bromus diandrus	818	Contig86_F1-7_A38_(18)	AGP05336.1	Sclerotinia sclerotiorum hypovirulence associated DNA virus 1	"Viruses; ssDNA viruses; unclassified ssDNA viruses"	capsid protein [Sclerotinia sclerotiorum hypovirulence associated DNA virus 1]	53.14	207	94	3	206	817	23	229	2e-63	  213	###############################################################################################################################################################################################################################################################	MAYLRKPRAYRRKPRYTRKRGSRSAPRSRFTAKTRRYTRKRPMSKRRILNTTSTKKRNGMLSWSNTTSSAANRPLAQGPAYINNRGGFFVYSPTAMTLDGHSTVANQSSRTASTCYMKGLSEHLRIETSSGIPWFHRRICFTQKGSSPFNTISPSDTPSQAYTPYLETSSGIERPWLDVTLNGMQVTLTAMWSLLFKGQNGKDWDNLMTAPVDTTRLTLKFDKT
F1-6_A50	1B-007	Avena byzantina	327	Contig37_F1-6_A50_(3)	YP_164801.1	Fragaria chiloensis latent virus	"Viruses; ssRNA viruses; ssRNA positive-strand viruses, no DNA stage; Bromoviridae; Ilarvirus"	replicase [Fragaria chiloensis latent virus]	45.10	102	47	3	3	299	835	930	2e-12	73.2	###############################################################################################################################################################################################################################################################	MRPSVVSKKCTMFLDECFQDHAGKFWALIKLWRPVAVQALGDRCQIPYIDRNYTNMCIMPRLSHWGLRVGKYVTRRCPKDATMAISQFYGYKIRTC
F1-6_A50	1B-007	Avena byzantina	235	Contig68_F1-6_A50_(10)	YP_001655010.1	Phaius virus X	"Viruses; ssRNA viruses; ssRNA positive-strand viruses, no DNA stage; Tymovirales; Alphaflexiviridae; Potexvirus"	replicase protein [Phaius virus X]	39.34	61	36	1	223	41	134	193	7e-04	47.4	ATCTCCACACTTGATCGTCTCCAGGCACCCATCACCACTCCGAATGTGTTCCTCCACGACACCGGTCATTACCTCACGCCTCCTGAGGTCTGTGGTATCTTCAATCACCACCCGCAAGTCGACACCATCTTCTTTTCCGCCATTCTCCCCGATGAGATTGTGTTGGATGAACCGTCTTGGCACCCGTCTCTCTATCGTTGGGAGCAGCTGAGTGCCACAGAATACGCCTAGCCTA	DRLQAPITTPNVFLHDTGHYLTPPEVCGIFNHHPQVDTIFFSAILPDEIVLDEPSWHPSLYR
F1-6_A50	1B-007	Avena byzantina	181	Contig12_F1-6_A50_(15)	AGG68771.1	Scheffersomyces segobiensis virus L	"Viruses; dsRNA viruses; Totiviridae; Totivirus"	RNA-dependent RNA polymerase, partial [Scheffersomyces segobiensis virus L]	63.79	58	21	0	3	176	569	626	4e-16	82.0	TGGCAGGACTTAAGAAACACATGGACTATGCTATACATAATGGCGATGATATGTTCGGTGTGACAGGGTCTGTAAGCAAAGCGTTACAGCTGATAGCTGACGCTAAGGCTATGGGTATCAGGGCTCAAACTTCGAAAATGAATATTGGTACAATAGCAGAATTTTTAAGGGTCGACGGTAT	MDYAIHNGDDMFGVTGSVSKALQLIADAKAMGIRAQTSKMNIGTIAEFLRVDG
F1-6_A24	1B-008	Stipagrostis sp.	256	Contig192_F1-6_A24_(4)	CAH03669.1	Cherry chlorotic rusty spot associated partitivirus	"Viruses; dsRNA viruses; Partitiviridae; Alphapartitivirus"	putative coat protein [Cherry chlorotic rusty spot associated partitivirus]	37.31	67	40	1	59	253	90	156	2e-05	52.0	###############################################################################################################################################################################################################################################################	LAYFQTVYTIDNLMATTHRFLQSAPTWHPVVTHLYASMLFFFQILQSHGYYSSSFSKVLLP
F1-6_A24	1B-008	Stipagrostis sp.	203	Contig99_F1-6_A24_(25)	YP_052860.1	Helminthosporium victoriae 145S virus	"Viruses; dsRNA viruses; Chrysoviridae; Chrysovirus"	Hv145SV-protein 3 [Helminthosporium victoriae 145S virus]	43.33	60	32	1	1	180	564	621	1e-05	52.0	CTGGCGGAAAGTGTCGGTGGACGTGTTGATGAGACAGAGAAAGAAGCGAGTTCGATAATCAGGACAGCTGTTAAAGGAACAAAGTGCAGTGTTATATATGTGGAAGGCCAAGGATGGGATGTGGAAGAAGAAGAAAGTGAAGCGAGTGTGCTAGGTGGAATAGAAGAAAGCATGGGCATAGTCGTTCGGAAGAGAGACAGGAT	LAESVGGRVDETEKEASSIIRTAVKGTKCSVIYVEGQGWDVEEEESEASVLGGIEESMGIVVRKRDR
F1-6_A24	1B-008	Stipagrostis sp.	2313	Contig68_F1-6_A24_(260)	AGP05336.1	Sclerotinia sclerotiorum hypovirulence associated DNA virus 1	"Viruses; ssDNA viruses; unclassified ssDNA viruses"	capsid protein [Sclerotinia sclerotiorum hypovirulence associated DNA virus 1]	65.67	268	89	2	1916	1119	46	312	2e-120	  377	###############################################################################################################################################################################################################################################################	MAYLRKRRYSRRSYGSSKAKKTTRPSARRYRSTGRTRRSIRKSPMSKRRILNTASRKKRNGMLSWSNTTSSGSVRAPSIGPAYVNGAVGGFFAWQATAQQLDAQSTIANQATRTATTCYMKGLAEHLRIQTSSGLPWFHRRVCFTLKGSNPFNSALSTDTPNFPISYYVDTSNGIERLWQNEQINNMPNTLNAQWSLLFKGIVDKDWNDYIIAPIDTTRVSVKFDKTWTMQSGNSSGIVRERKLWHPMNHNLVYDDDENGDIESSSYNSTSSKAGMGDYFVIDMFQPGAGGSSTDLLQISTNSTLYWHEK
F1-6_A39	1B-011	.	201	Contig68_F1-6_A39_(4)	YP_052861.1	Helminthosporium victoriae 145S virus	"Viruses; dsRNA viruses; Chrysoviridae; Chrysovirus"	Hv145SV-protein 4 [Helminthosporium victoriae 145S virus]	40.91	66	39	0	2	199	37	102	8e-07	55.5	GGGAATGCGAAAGAGCAGGGCAGAAAAGACAAGAAACATAATGCTGAGGAAGGCATTTATGGGGAAGAAACCAACAATGAAGGTGGACGTGACGATGGTGGACGAGCTGGGTCTAGGGGTGGCTGCGAGGCCAAACCTGTACTCAGTGTGCATACCAGCTGGGCACGGTAAGAGCACCGCCGCAGTTAGGTTAGGTTGCTT	MRKSRAEKTRNIMLRKAFMGKKPTMKVDVTMVDELGLGVAARPNLYSVCIPAGHGKSTAAVRLGC
F1-6_A39	1B-011	.	355	Contig137_F1-6_A39_(3)	NP_620495.1	Saccharomyces cerevisiae virus L-A	"Viruses; dsRNA viruses; Totiviridae; Totivirus"	RNA polymerase [Saccharomyces cerevisiae virus L-A]	57.14	105	45	0	338	24	278	382	2e-34	  135	###############################################################################################################################################################################################################################################################	MTNFCMFRCEDRLPPQFPVGSRAEPAYVTRAIDGVLKGKEAFCFDFEDFNSQHSTGAMKSVLRAFADTYSGSMSDEQKNXNGVD
C2-8_A19	1B-012	Galenia africana	184	Contig376_C2-8_A19_(3)	YP_003868436.1	Rhododendron virus A	"Viruses; dsRNA viruses; Amalgaviridae; Amalgavirus"	putative fusion protein [Rhododendron virus A]	55.81	43	19	0	47	175	944	986	2e-07	57.0	ACGGTGTCACCGTCGGAGGAGGGGAGGCTGAAGGGGTAAGGAATAGGAAGACTATCCTGAGGTCCAGCACTGGATCAATGATTTTCGTGATTTCGTATCTGGCGTCACGACCCTCTATTCCCGCAGTCCGAAAGGAGGTGTAGATGCGTATCAGTTCATGGACATTATCGAGGGGCCTGAGCAA	EDYPEVQHWINDFRDFVSGVTTLYSRSPKGGVDAYQFMDII
C2-8_A19	1B-012	Galenia africana	919	Contig350_C2-8_A19_(23)	CDF65975.1	uncultured partitivirus	"Viruses; dsRNA viruses; Partitiviridae; environmental samples"	coat protein [uncultured partitivirus]	47.74	155	81	0	149	613	16	170	2e-60	152	###############################################################################################################################################################################################################################################################	MSTEEVARQVENLRIPPPSPTPEASSGKHPTDSQGIRKLDSEGAKTHGLDPKASEHKKRTAPRSFSSSTAAKDTPVNDLRLICSTLPRRIDDHPELNVFVPAFGMMFSILSVMNDKICTLRPFGENGTVNDWIPQVSNIYFSILGLIQVSRCQSFARFGPPELNIILDQFVPFSPWRRLRFLDLWSPSSVRFQYRILEMVSLEMYSHSSLKSHSMKSTSMQWNTQFQALRKPSLLLNSCCPTFL
F1-4_A85	1B-018	Avena byzantina	274	Contig21_F1-4_A85_(7)	YP_052860.1	Helminthosporium victoriae 145S virus	"Viruses; dsRNA viruses; Chrysoviridae; Chrysovirus"	Hv145SV-protein 3 [Helminthosporium victoriae 145S virus]	56.16	73	32	0	2	220	555	627	4e-20	95.1	###############################################################################################################################################################################################################################################################	MTWLRYTLSDDVGGRVDETENEASNLVETFLSGTRCSVVYTTIRGWQVEVYENPELPGVGESMGIKDAGVFKEEEKDDDDDVQEGEEY
F1-6_A75	1B-023	Eriocephalus africanus	375	Contig144_F1-6_A75_(2)	YP_224085.1	Hydrangea ringspot virus	"Viruses; ssRNA viruses; ssRNA positive-strand viruses, no DNA stage; Tymovirales; Alphaflexiviridae; Potexvirus"	triple gene block protein [Hydrangea ringspot virus]	37.93	116	70	2	365	24	110	225	7e-10	63.5	###############################################################################################################################################################################################################################################################	LTHPVSHRFGPSTCQLLRSLGHHISASPQTSDSVTFLDPYESDPSFHVLAADTYAQGILLSHCTTSSVPSSLPDVSFPSVSLYILSDPASLPPHELLVSLTRHCHHLEVLTPYP
F1-8_A02	1B-034	Helichrysum sp. 	312	Contig31_F1-8_A02_(9)	CAH03665.1	Amasya cherry disease associated chrysovirus	"Viruses; dsRNA viruses; Chrysoviridae; Chrysovirus"	putative coat protein [Amasya cherry disease associated chrysovirus]	55.38	65	29	0	285	91	457	521	7e-17	86.3	###############################################################################################################################################################################################################################################################	LAEHGEACMRDGGIKILKDARKDGNDQNPYTQVMMEEIYKGEIDYDVKRLPDGDFTVGTRFVQSDNAEGVIRRSFVPLRTEEKAVRVRLSRKDET
F1-8_A02	1B-034	Helichrysum sp. 	312	Contig35_F1-8_A02_(6)	AFH09414.1	Xanthophyllomyces dendrorhous virus L1b	"Viruses; dsRNA viruses; Totiviridae; Totivirus"	RNA-dependent RNA polymerase [Xanthophyllomyces dendrorhous virus L1b]	64.29	98	35	0	308	15	468	565	3e-35	  138	###############################################################################################################################################################################################################################################################	LTKGTLLSGWRLTTFVNSVLNAIYSDAVLKGVKRPGSSLHNGDDVIIGATSLEVARLSIHGGR
F1-1_A09	1B-035	Capnophyllum africana	126	Contig139_F1-1_A09_(4)	AHU88025.1	Ustilaginoidea virens partitivirus 2	"Viruses; dsRNA viruses; Partitiviridae; unclassified Partitiviridae"	RNA-dependent RNA polymerase [Ustilaginoidea virens partitivirus 2]	64.10	39	14	0	6	122	155	193	1e-05	50.8	GCCCTACCCCCTCCTCATATTATTCAAAATTTGACCCTGAAACACGCGTCTTCGCCCGCTGGTCCACACCAGTACTCTACTTATCCAAGCCCACAAGCAAAGGATATAGCTTTAACGTCACAATTG	PTPSSYYSKFDPETRVFARWSTPVLYLSKPTSKGYSFNVTI
F1-6_A88	1B-038	Aspalathus sp.	704	Contig36_F1-6_A88_(9)	AGS12482.1	Hypericum japonicum associated circular DNA virus	"Viruses; ssDNA viruses; unclassified ssDNA viruses"	putative coat protein [Hypericum japonicum associated circular DNA virus]	44.97	189	100	3	135	701	45	229	4e-42	  156	###############################################################################################################################################################################################################################################################	MTKRRILNVTSRKKQDNMLAYTNVTVANPSGGTTFAAGSSTLIGSYQNYVIPFICTYRSLYENAASAPGLTVDASTRTATTCFMRGYKERITIQTNDGTPWLWRRVVFTMKGPYLITQQTSSFALAQQTSNGIVRNVNSIPAGATFATFIALLFKGKEGVDFAGGDYFGATVDRTNVSVLSDKTRTLASGNED
F1-6_A02	1B-039	Microloma sp.	252	Contig95_F1-6_A02_(8)	ADY69091.1	TGP Tombusvirid 1	"Viruses; ssRNA viruses; ssRNA positive-strand viruses, no DNA stage; Tombusviridae"	putative replicase, partial [TGP Tombusvirid 1]	89.29	56	6	0	174	7	1	56	1e-28	  108	ATCGAGTGGCGTATGGTCCGGACTCCTAAAGTTGCTTTTGAGAAGGACACCATGTGCACCCTGACCGTCACGGATGATGAGTATCTTGCTTGGCTTGCCGGCGTGTCGGACTGCGGTCTGGCAACGGCCAGTGGCGTGCCAGTTATGCAAGAGTTTTATCTCAATCTTCGTATGGCGGCGGGAGCGCGTGTTGCACCAGATCGGCTTGTGGAGTATACCGGGATGAAGCACTTGTCTCGTGGGATGGGTGAA	MVRTPKVAFEKDTMCTLTVTDDEYLAWLAGVSDCGLATASGVPVMQEFYLNLRMAAGARVAPDRLVEYTGMKHLSRGMGE
F1-6_A65	1B-051	Capnophyllum africanum	391	Contig91_F1-6_A65_(6)	YP_007891054.1	Dill cryptic virus 2	"Viruses; dsRNA viruses; Partitiviridae; Betapartitivirus"	RNA-dependent RNA polymerase [Dill cryptic virus 2]	60.90	133	47	1	6	389	237	369	3e-42	  158	###############################################################################################################################################################################################################################################################	MTGLPFPWNPTHTDSDDTTLIKELNRFLNEFPTLLFTRNHISDRDGNLKQRPVYAVDELFSTIESMLAFPLICQARK
F1-6_A65	1B-051	Capnophyllum africanum	240	Contig84_F1-6_A65_(2)	YP_004300301.1	Fig fleck-associated virus	"Viruses; ssRNA viruses; ssRNA positive-strand viruses, no DNA stage; Tymovirales; Tymoviridae; Maculavirus; unclassified Maculavirus"	helicase [Fig fleck-associated virus]	45.16	62	34	0	187	2	140	201	5e-11	67.0	CTCGCGCTCGCCTCCGAGAGTCCATTTCGTTGACGCTCGCATTAGGCAATCTTTCTTGGAAGGTTGGGACTTTCGAAACCAATATTTTCAAGACCGGTTCTTGCCTCATCATCGATGGGATTAGCCAAATGCCTCCAGGTTATGTCGACTACTGCCTTATTCGTGACAGCACTATAAAGTCCGTCATTGTCATTGGTGATGTCACTCAGGGTGAGTTTCACGAGCCTAACGCTGACAGCA	LTLALGNLSWKVGTFETNIFKTGSCLIIDGISQMPPGYVDYCLIRDSTIKSVIVIGDVTQGEFHEPNADS
F1-1_A68	1B-057	Avena fatua	281	Contig30_F1-1_A68_(126)	ACA61232.1	Ribes virus F	"Viruses; dsRNA viruses; Totiviridae"	RNA-dependent RNA polymerase, partial [Ribes virus F]	69.32	88	27	0	276	13	253	340	2e-32	  126	###############################################################################################################################################################################################################################################################	LLAVQHTKAALDIHARMSDINARAQAVKCNIFSVGEFLRVEHKIDLSDGLGAQYLSRACATAVHSRAEAQAPIRLTAAVGATYTRLSERGDV
F1-5_A01	1B-060	Nemesia sp.	358	Contig133_F1-5_A01_(4)	AFH09414.1	Xanthophyllomyces dendrorhous virus L1b	"Viruses; dsRNA viruses; Totiviridae; Totivirus"	RNA-dependent RNA polymerase [Xanthophyllomyces dendrorhous virus L1b]	42.61	115	66	0	6	350	565	679	1e-19	94.7	###############################################################################################################################################################################################################################################################	MLKNAAAMNVRAQPAKCAFGAVAEFLRVDRHAGSSAQYLPRAIATLVHSRIESGPATSLAETVRANETRLSEFVDRGGDINTALKLRMLYMRRVSKIYGNTTKQAYNLLEASSVVGRR
F1-8_A03	1B-068	.	327	Contig30_F1-8_A03_(9)	YP_007891055.1	Dill cryptic virus 2	"Viruses; dsRNA viruses; Partitiviridae; Betapartitivirus"	coat protein [Dill cryptic virus 2]	54.55	110	49	1	1	327	557	666	1e-31	  127	###############################################################################################################################################################################################################################################################	LLSRFQRLIHEDLGGSLPGMSLVPGAVSTRYCQSFVGFACCNGSSNDEDIDSVSAMEIGTLLVWSPYTYTPYESEDWPVPDLSQSRHYYLTNLRTIFGTDYNMVELTPP
F1-8_A03	1B-068	.	297	.	AGP05334.1	Sclerotinia sclerotiorum hypovirulence associated DNA virus 1	"Viruses; ssDNA viruses; unclassified ssDNA viruses"	capsid protein [Sclerotinia sclerotiorum hypovirulence associated DNA virus 1]	66.67	39	13	0	126	10	40	78	4e-06	53.5	###############################################################################################################################################################################################################################################################	YARKRPMSKRSILNVTSRKKRDTMLSYANTTSTGAQTKP
F1-1_A33	1B-069	Lolium sp.	241	.	KM598384.1	Sclerotinia sclerotiorum hypovirulence associated DNA virus 1	"Viruses; ssDNA viruses; unclassified ssDNA viruses"	Sclerotinia sclerotiorum hypovirulence associated DNA virus 1 isolate SsHADV-1-US-549SR-12, complete genome	82.54	63	11	0	149	211	291	229	8e-07	64.4	GGGGTACGCGACGCTACACCCGCAAACGGCCAATGTCCAAGCGCAGCATCCTGGACACGTCGTCAGTAAAGAAACGTAATGGAATGCTCACGTATACCAATACCGGCCCTACTGGAGCCCCGCAGACAGTCGCTCTCGGCGTCGCCTACGTCCCCGGTAATACTGTCGGCAGATTCCTCTGGCAGGCAACAGCCATGGATCTCAACGACGTCTCCGGCAACCCCAACCTTCGCATCTCGTG	MSKRSILDTSSVKKRNGMLTYTNTGPTGAPQTVALGVAYVPGNTVGRFLWQATAMDLNDVSGNPNLRIS
F1-2_A65	1B-077	.	925	Contig40_F1-2_A65_(61)	YP_002321509.1	Southern tomato virus	"Viruses; dsRNA viruses; Amalgaviridae; Amalgavirus"	fusion protein p122 [Southern tomato virus]	56.52	299	129	1	24	920	513	810	3e-109	  353	###############################################################################################################################################################################################################################################################	LMSEKEAFEKFSQGKPLGRCVMMLDAHEQVFSSALYNVLSEVTHLARRTPESGFRNTIIRASSDWAALWEEVRAASVIVELDWKKFDRERAADDIQFMIDVIISCFQPHDDYERRLLEAHRIMLERSLIHRPFITDDGGIFTIDGMVPSGSLWTGWLDTALNILYIRSVLNYLCFSEKEAIPKCAGDDNLTLFYCDASDNKLNAIRKFLNEWFLAGSIKEDFIIHRPPFHVSKVQATFLPGVDLSQGTSHILDQAQWVPFDGQMVIDQAAGLSHRWR
F1-2_A65	1B-077	.	530	Contig99_F1-2_A65_(148)	AGH12860.1	Citrullus lanatus cryptic virus	"Viruses; dsRNA viruses; Partitiviridae; unclassified Partitiviridae"	coat protein [Citrullus lanatus cryptic virus]	94.81	135	7	0	4	408	197	331	1e-88	  275	###############################################################################################################################################################################################################################################################	MKERRDWNMSSLVTNVTGRPCWLFDWHNDNTNCCSFFPMEENFNMDDVMLAYIVGVACTPRLGPRDVSDWIPFPHGVAPAAPNVSILSQTVIRKFYGAYEIAELELRTLYGAQPTPVLGGKRARTEASASGSGSSAARSGAAALAATDEPATTDGQDTAMAMTAPQ
F1-2_A65	1B-077	.	404	Contig272_F1-2_A65_(6)	YP_009021042.1	Cassava associated cicular DNA virus	"Viruses; ssDNA viruses; unclassified ssDNA viruses"	Capsid protein [Cassava associated cicular DNA virus]	47.06	68	28	2	193	14	33	100	1e-05	53.1	###############################################################################################################################################################################################################################################################	LDRRKTYLATLAATTEQELALLSDPTAAMALRTRYRRRYSRKRAPTRRSTRKRVYKGRTRVYKRRTTTMSKRRILNITSKKKKDNMMPYTMNKDGSGGTPNTSFGVVANELSVFVWCATARDKSR
F1-3_A37	1B-078	Exomis sp.	247	.	NP_569139.1	Tobacco vein clearing virus	"Viruses; Retro-transcribing viruses; Caulimoviridae; Cavemovirus"	putative coat protein [Tobacco vein clearing virus]	38.96	77	45	1	236	6	337	411	1e-07	58.2	CTGCTAGCACAAAAAGAAAAGAAAAAGAAATAGCAAGATTAAATCTAATACATATTGAAATATGCAACTTAAGTGTAGAAAGTATAGAAAGATATGTATGTGCATTTAGAATAAATTATTATAAGATACAAGGAAATGAAGAAGAACAAAAGCAAATGAAAGAACTGTTTTTTGCAAAATTACCTCCACCTTTAAATAGTCAAATAAGAGTAGAATATAAAAAAGAAACAAGATCAGATACTTAGTA	KRKEKEIARLNLIHIEICNLSVESIERYVCAFRINYYKIQGNEEEQKQMKELFFAKLPPPLNSQIRVEYKKETRSDT
F1-8_A10	1B-083	.	367	Contig19_F1-8_A10_(2)	AFX73020.1	Grapevine chrysovirus	"Viruses; dsRNA viruses; Chrysoviridae; Chrysovirus"	putative protease [Grapevine chrysovirus]	49.57	115	58	0	363	19	650	764	2e-29	  122	###############################################################################################################################################################################################################################################################	LSRSNQIVPSSKPRHIRVNSSGEAAVLPYKVNDQTSSRLRRGAKNSVNVGDTLSYSKIEVPGDGSCGIHAVVEDLKSHGLIGAGDIKRATEAFQDETLSKSFHDTQELAALAMTWDSL
F1-8_A10	1B-083	.	307	Contig1_F1-8_A10_(4)	AGG68771.1	Scheffersomyces segobiensis virus L	"Viruses; dsRNA viruses; Totiviridae; Totivirus"	RNA-dependent RNA polymerase, partial [Scheffersomyces segobiensis virus L]	57.00	100	43	0	3	302	522	621	3e-31	  127	###############################################################################################################################################################################################################################################################	MSGWRLTSFVNSVLNRIYLLEAGLKENMVYALHNGDDMFGGSKNVYNAVRLMKRAQEMGIKAQVSKTNIGTIGEP
F1-4_A64	1B-086	.	197	Contig22_F1-4_A64_(3)	YP_002308574.1	Beet cryptic virus 1	"Viruses; dsRNA viruses; Partitiviridae; Alphapartitivirus"	putative RNA-dependent RNA polymerase [Beet cryptic virus 1]	45.90	61	33	0	7	189	1	61	2e-08	60.1	TCACACATAGAATACCTCACCTCAGCCTTCAATAGGCTATCCGGCTTCCTCAAACCTTTGAAGAACCTGGAGTACATCGGTACCTACCACTTCCAACCACGCACAGTGCCAATTAACGACAATACTGTCGAAGCACATCAGCGTGTACTTCTCCACTCATTCAAGAAGTATCTGTATCCGTTCGAGATTAACTGAGT	SHIEYLTSAFNRLSGFLKPLKNLEYIGTYHFQPRTVPINDNTVEAHQRVLLHSFKKYLYPFEIN
F1-4_A64	1B-086	.	355	Contig4_F1-4_A64_(5)	YP_052860.1	Helminthosporium victoriae 145S virus	"Viruses; dsRNA viruses; Chrysoviridae; Chrysovirus"	Hv145SV-protein 3 [Helminthosporium victoriae 145S virus]	53.54	99	45	1	294	1	2	100	1e-23	  106	###############################################################################################################################################################################################################################################################	MASTFNGVFNYMKEVSNNAAHDRIFKTAVLGHEHDLDVHDLVKREWESLKTTEKNILSGMSMPMKFTRGHMDRDGIYVEMTSVAKGNGHGMSELVNTMQK
F1-4_A64	1B-086	.	242	Contig20_F1-4_A64_(5)	AFH09414.1	Xanthophyllomyces dendrorhous virus L1b	"Viruses; dsRNA viruses; Totiviridae; Totivirus"	RNA-dependent RNA polymerase [Xanthophyllomyces dendrorhous virus L1b]	60.76	79	31	0	241	5	489	567	3e-23	  103	GCAGTCAATGCAAAATCAGGTCATACATGATAACTCTGGGACTAAAAGTACGTACTTGACAAAGGGCACACTATTGTCAGGGTGGCGTTTGACCACGTTCGTAAACTCAGTACTTAACGCAATATATTCGGACGCAGTTCTGAAAGGTGTTAAAAGACCGGGATCAAGTCTACACAACGGAGATGACGTCATCATAGGTGCAACTAGTTTGGAGGTAGCAAGATTGAGCATAATGAAGCGCA	MQNQVIHDNSGTKSTYLTKGTLLSGWRLTTFVNSVLNAIYSDAVLKGVKRPGSSLHNGDDVIIGATSLEVARLSIMKR
F1-1_A32	1B-089	Cysticapnos vesicaria	304	.	NP_620619.1	Cycas necrotic stunt virus	"Viruses; ssRNA viruses; ssRNA positive-strand viruses, no DNA stage; Picornavirales; Secoviridae; Comovirinae; Nepovirus; Subgroup B"	polyprotien 1 [Cycas necrotic stunt virus]	47.00	100	48	3	302	6	1521	1616	8e-16	83.6	###############################################################################################################################################################################################################################################################	LRCPVPEGVDIKEPSIVSKYDPRCPMRDGKPIDVLQEAAKKKFTTPMEILDQGILEKVVNDIGNEFEKFIDANDVFEDLPLEVAINGS
F1-1_A32	1B-089	Cysticapnos vesicaria	269	Contig92_F1-1_A32_(2)	AGS12482.1	Hypericum japonicum associated circular DNA virus	"Viruses; ssDNA viruses; unclassified ssDNA viruses"	putative coat protein [Hypericum japonicum associated circular DNA virus]	55.06	89	39	1	269	3	64	151	4e-20	91.7	###############################################################################################################################################################################################################################################################	NVTAASPQGSATYTNSAAVLSATQLYIFPWIATARDLDRDTGNVRGLPSDSATRTAQTCYMVGLRENIEITTNDGLPWQWRRICFTFK
F1-1_A24	1B-090	Lolium perenne	310	Contig40_F1-1_A24_(4)	YP_009011230.1	Rhizoctonia solani dsRNA virus 2	"Viruses; dsRNA viruses; Partitiviridae; unclassified Partitiviridae"	RNA-dependent RNA polymerase [Rhizoctonia solani dsRNA virus 2]	52.00	100	48	0	5	304	28	127	9e-24	  105	###############################################################################################################################################################################################################################################################	LYPFEINHITKELRRSDVSPESIHTDFLSGDVEPFDIKFDEHTHRALDLMQSAFAPPSPALPVHLCDVEHHYDK
F1-1_A24	1B-090	Lolium perenne	390	Contig152_F1-1_A24_(5)	NP_042581.1	Saccharomyces cerevisiae virus L-BC (La)	"Viruses; dsRNA viruses; Totiviridae; Totivirus"	RNA polymerase, partial [Saccharomyces cerevisiae virus L-BC (La)]	57.43	101	43	0	2	304	584	684	4e-27	  116	###############################################################################################################################################################################################################################################################	MNIGTIAEFLRVDGRATSPTGAQYLTRACTTAVHSRIESTAMVTMSNALDATRTRIYSLVERGAPMDVIIKIEKHWLLDGHNILMFQ
F1-1_A24	1B-090	Lolium perenne	331	.	KM510192.1	Bromus-associated circular DNA virus 3	"Viruses; ssDNA viruses; unclassified ssDNA viruses"	Bromus-associated circular DNA virus 3 isolate BasCV-3_NZ-NZG01_Sef-2012, complete genome	81.10	328	59	3	3	330	1290	966	3e-78	  302	###############################################################################################################################################################################################################################################################	LGCQAYVTVKCLYREPKLVKWGKPSIYLANTDPRDEMQNSEIEWMNKNCIFVEVNSPIFHAN
C2-8_A18	1B-091	Eriocephalus racemosa 	161	.	YP_052858.1	Helminthosporium victoriae 145S virus	"Viruses; dsRNA viruses; Chrysoviridae; Chrysovirus"	RNA-dependent RNA polymerase [Helminthosporium victoriae 145S virus]	76.09	46	11	0	19	156	557	602	2e-13	73.9	TTGAACGCGCTACTGGATATGAACGAGACCTTTGAGCTATTCAATGTTACAAAGGCTGTTGGTAAACTTAATGAAACGGGTCATAAAGATAGAACACTGTTACCTGGTGCATTATTGCACTATTGGGTGTTCCAGTATGTACTGTCTGGGGCTGAGAAAAA	LNALLDMNETFELFNVTKAVGKLNETGHKDRTLLPGALLHYWVFQYVLSGAEK
F1-4_A36	1B-094	Triticum turgidum	685	Contig65_F1-4_A36_(29)	AAW50578.1	Barley yellow dwarf virus-PAV	"Viruses; ssRNA viruses; ssRNA positive-strand viruses, no DNA stage; Luteoviridae; Luteovirus"	P1 [Barley yellow dwarf virus-PAV]	86.49	148	20	0	675	232	1	148	2e-83	  222	###############################################################################################################################################################################################################################################################	MEISGQFKAHDAFVNMCFGHMADIEDFEAELAEEFAEVETLVEEARSLLKLLVAQKSKTGVTEAWTDFFTKSRGGVYAPLSCEPTRQELEAKSDKLERLLEEQHQFEVLSGQKIH
F1-4_A36	1B-094	Triticum turgidum	350	Contig32_F1-4_A36_(4)	AHU88025.1	Ustilaginoidea virens partitivirus 2	"Viruses; dsRNA viruses; Partitiviridae; unclassified Partitiviridae"	RNA-dependent RNA polymerase [Ustilaginoidea virens partitivirus 2]	57.89	114	48	0	344	3	140	253	2e-32	  130	###############################################################################################################################################################################################################################################################	MNLFRTEFHHVKYSERPFPAHLVPPELHEQKMHEWFQRHPAQLFIRSQISKRDPTESKKI
F1-5_A62	1B-096	Avena byzantina	583	Contig66_F1-5_A62_(79)	YP_007889822.1	White clover cryptic virus 2	"Viruses; dsRNA viruses; Partitiviridae; Betapartitivirus"	coat protein [White clover cryptic virus 2]	36.46	192	116	2	572	6	60	248	2e-33	  135	###############################################################################################################################################################################################################################################################	LFISSLNPREHAKVSAATLTMYFMALIYAHFLVSDCYIRPQSSIHADFILDNNWSRDFLYFLLNLPVPEFLVPVIKQFSATSSARRNNIIFCPSAAAFNHNIHHGRIYPLNMYTNIHDTAASSNSRSDPALVNHELLTNPLYTFGTSKTSTQIIDTGMLIASNVPNSAPNTFSYLNNKIN
F1-5_A62	1B-096	Avena byzantina	260	Contig9_F1-5_A62_(5)	YP_052858.1	Helminthosporium victoriae 145S virus	"Viruses; dsRNA viruses; Chrysoviridae; Chrysovirus"	RNA-dependent RNA polymerase [Helminthosporium victoriae 145S virus]	55.56	81	36	0	260	18	12	92	3e-25	  109	###############################################################################################################################################################################################################################################################	MSDSMTTLKGSFASTKGDSEYTMRVESSMSRYESGIIPNLYAIVMPAGSGKTYYAEKFGFIDIDKCVAYPEHEALLP
F1-5_A62	1B-096	Avena byzantina	1022	Contig227_F1-5_A62_(69)	YP_009116900.1	Bromus-associated circular DNA virus 3	"Viruses; ssDNA viruses; unclassified ssDNA viruses"	capsid protein [Bromus-associated circular DNA virus 3]	76.09	184	44	0	43	594	39	222	4e-97	  299	###############################################################################################################################################################################################################################################################	MILNLTSKKKRDTMAPNTAYPASTSAISGLQIQGSDQATMTIWSPTARMLREVFENDKSSVPSGREETTCYVVGVKERISLLTNTGKPWKWRRVVFTHKGPLPLGEQFEGPRVYSTITDVVGRDTYYRTLSPLPALSKTQIVEYLFKGQGNDNSGIADWTDITTAPMDTTRIKVLHDKVTHIQSGNESGVMRTTTRWHNVRKNIVYGDEEIGGQVLSSAMSTNSRPGIGDIYIFDIFTSLSNDASDSMAFVPTATVYWHER
C2-8_A11	1B-097	Avena byzantina	288	.	YP_009116900.1	Bromus-associated circular DNA virus 3	"Viruses; ssDNA viruses; unclassified ssDNA viruses"	capsid protein [Bromus-associated circular DNA virus 3]	65.91	44	12	1	156	287	25	65	7e-05	49.3	###############################################################################################################################################################################################################################################################	LWGFGARSFTQSVPTLVSQLATMRTRSYRRSGSRRTRRTFPRRTLRGKTRRYTRRSTRIGKLRSRRPSRKMILNLTAKKKRDTMAPNISY
F1-3_A03	1B-098	Avena byzantina	245	.	YP_052859.1	Helminthosporium victoriae 145S virus	"Viruses; dsRNA viruses; Chrysoviridae; Chrysovirus"	putative capsid protein [Helminthosporium victoriae 145S virus]	71.60	81	23	0	2	244	386	466	7e-32	  127	GTTGGTGGCAGCTAGGTCATCAACCAAACAGGGATTCAACTATGGGTCGGTGGTTGAACAGTATTTGACGACGCAGGAGGAGGTTGTGAACAAAATGAATGGATCGTCAACAGCGTTAACGATATTGGAAATGACGCCACATATGAAATGGATGTACAAGATAGATTCGAACTCAATGGCTGACATAGACAGCATGTCGATATTCGAAGCGCTTTGGTTGTGCAATGGAGGTCTCACAAGCGTGA	LVAARSSTKQGFNYGSVVEQYLTTQEEVVNKMNGSSTALTILEMTPHMKWMYKIDSNSMADIDSMSIFEALWLCNGGLTSV
F1-3_A03	1B-098	Avena byzantina	878	Contig21_F1-3_A03_(164)	YP_009116900.1	Bromus-associated circular DNA virus 3	"Viruses; ssDNA viruses; unclassified ssDNA viruses"	capsid protein [Bromus-associated circular DNA virus 3]	79.17	120	25	0	518	877	45	164	4e-62	  208	###############################################################################################################################################################################################################################################################	MRKKVPGQTNVIAQGRGHHVPINKRDLSHFGLSKKSAPPCLTTPPTIQTLVYVKTQLSLITLVITRPAKYYIQQEIGPASHNPMIRSRYAKRRGSRKSKTSYRTRRSYKGRTRSSVTKRRTRRTPRTSNKMILNLTSKKKRDTMAPNTAYPASTSAISGLQIQGSDQATMTIWSPTARMLREVFENDKSSVPSGREETTCYVVGVKERISLLTNTGKPWKWRRVVFTHKGPLPLGEQFEGPRVYSTITD
F1-5_A37	1B-100	Raphanus sp.	341	Contig150_F1-5_A37_(44)	NP_620486.1	Turnip yellows virus	"Viruses; ssRNA viruses; ssRNA positive-strand viruses, no DNA stage; Luteoviridae; Polerovirus"	hypothetical protein [Turnip yellows virus]	84.07	113	18	0	3	341	359	471	8e-58	  199	###############################################################################################################################################################################################################################################################	MAPIPSLPGLTSPTYVFETTAPQGRVFAQEDITEIESLYAQAVERSNKMKNFKSKTGINWGDTEDDEDIFFESKEDLPGNGVRGTNRKT
F1-5_A37	1B-100	Raphanus sp.	337	.	YP_002308574.1	Beet cryptic virus 1	"Viruses; dsRNA viruses; Partitiviridae; Alphapartitivirus"	putative RNA-dependent RNA polymerase [Beet cryptic virus 1]	46.46	99	51	1	329	33	41	137	6e-15	80.5	###############################################################################################################################################################################################################################################################	NTVEAHQRVLLHSFKKYLYPFEINHITKELRRSDVSPESIYTDFLSGDVEPFDVKFDEHTHRRPRPDAISPLPPRRPAIRPSTHATSNTTTTTDGNVNAEPLLYR
F1-5_A37	1B-100	Raphanus sp.	676	Contig164_F1-5_A37_(45)	AGG68771.1	Scheffersomyces segobiensis virus L	"Viruses; dsRNA viruses; Totiviridae; Totivirus"	RNA-dependent RNA polymerase, partial [Scheffersomyces segobiensis virus L]	51.58	221	106	1	672	13	550	770	6e-64	  223	###############################################################################################################################################################################################################################################################	LMKANLVNNTIYALHNGDDMFATTVNVKSAVTVLKLSKTIGIRAQVSKTNIGTIGEFLRVDTRARNKSGAQYLSRSVATAVHGRVETGAPNDLCALHTANVDRMGEIVRRGGDRNVVDMTLMKLTEFECKLFGVDKSVIDMYDKLHPVQGGVNKEGAVTRHKLEAVRIEMNEDTIKRLSIINPGINDYVMQVVNKFKLRKEKADMRRI
F1-4_A21	1C-005	Bulbinella sp.	186	.	YP_003082249.1	Sclerotinia sclerotiorum partitivirus S	"Viruses; dsRNA viruses; Partitiviridae; unclassified Partitiviridae"	putative coat protein [Sclerotinia sclerotiorum partitivirus S]	44.64	56	31	0	7	174	163	218	2e-05	51.2	GAGCTCGTCATCTTTTTTGTTCAAGTACTTCGAGCTAAAGAATCAAGTGGAATCTTATCCAAATCGGACTCCTCCTTCCTGCGCGCATTTCTTCGCAGATTCAAGGATACCTCATGCGTTATCGCTGGTCCATTAGTTCCATTCTTTACCAACATCACCTCTTGCCTACCCGACGACAGACAACGT	LVIFFVQVLRAKESSGILSKSDSSFLRAFLRRFKDTSCVIAGPLVPFFTNITS
F1-4_A70	1C-008	Lyperia tristis	256	Contig49_F1-4_A70_(10)	YP_003104795.1	Sclerotinia sclerotiorum hypovirulence associated DNA virus 1	"Viruses; ssDNA viruses; unclassified ssDNA viruses"	coat protein [Sclerotinia sclerotiorum hypovirulence associated DNA virus 1]	58.02	81	32	1	14	250	156	236	7e-23	99.4	###############################################################################################################################################################################################################################################################	MPNTLNAQWSLLFKGIVDKDWNDYIIAPIDTTRVSVKFDKTWTMQSGNPS
F1-6_A77	1C-017	Gazania pectinata	379	Contig285_F1-6_A77_(4)	CAY39849.1	Beet soil-borne virus	"Viruses; ssRNA viruses; ssRNA positive-strand viruses, no DNA stage; Virgaviridae; Pomovirus"	putative 204K replicase protein [Beet soil-borne virus]	36.19	105	67	0	319	5	1290	1394	5e-10	67.4	###############################################################################################################################################################################################################################################################	MCSQQPSVDPVPALQTWYDTVFPKDSFVDMSTDADQVHTGDLEQGEANLRFTTSKIKPRKASRPTLIPTLKTAMAPPRQNSLKETLLGFYKRNGNVPELQKTHDPIGVVEC
F1-5_A34	1C-023	.	416	Contig3_F1-5_A34_(12)	AHU88025.1	Ustilaginoidea virens partitivirus 2	"Viruses; dsRNA viruses; Partitiviridae; unclassified Partitiviridae"	RNA-dependent RNA polymerase [Ustilaginoidea virens partitivirus 2]	60.00	135	54	0	405	1	75	209	7e-43	  159	###############################################################################################################################################################################################################################################################	MTILRAKFNIQPYRPLHFVDALAADTPLSTSSSYYSKFDPETRVFARWSTPVLYLSKPTSKGYSFNVTMNLYRTEFHHVKYNKL
F1-1_A39	1C-024	Indigofera heterophylla	1226	Contig36_F1-1_A39_(994)	AAW50962.1	Banana virus X	"Viruses; ssRNA viruses; ssRNA positive-strand viruses, no DNA stage; Tymovirales; Betaflexiviridae; unassigned Betaflexiviridae"	capsid protein [Banana virus X]	65.09	212	74	0	518	1153	6	217	7e-85	  270	###############################################################################################################################################################################################################################################################	MPETEDERKARIEREKKEKESRDSKGDSPKLNPKASPDDPGSSDKVGKRDSKMKRIFGAVTRERLYKIEFDVEGLNVMNSEQALKLLKILRKNYKVDNNEALDALISLAMYCHSNGSSPFMKAIGVSKIKDCSLSDLIGCIREADCSLRQCNAFFANVIYDWSRENNLAPANYRQDGFTDDTKFAAFDFFHGVGHKHALVPEGGCKFIPTDKEVHAANVSRHRKIVEANMSKGNAILNIGEITGGREGGKSKMLLRNEFQTEV
F1-1_A39	1C-024	Indigofera heterophylla	401	Contig115_F1-1_A39_(3)	ADQ54106.1	Tuber aestivum virus 1	"Viruses; dsRNA viruses; Totiviridae; Totivirus"	RNA polymerase [Tuber aestivum virus 1]	43.14	51	29	0	333	181	224	274	5e-06	55.1	###############################################################################################################################################################################################################################################################	AIIDEKTVYSKGTDNTATRATDLLPIFEAEVLVNRGVGEVDWVAERNNRLKPNVAIIDEKTVYSRALTILQQG
F1-6_A10	1C-038	.	302	Contig66_F1-6_A10_(2)	KM598384.1	Sclerotinia sclerotiorum hypovirulence associated DNA virus 1	"Viruses; ssDNA viruses; unclassified ssDNA viruses"	Sclerotinia sclerotiorum hypovirulence associated DNA virus 1 isolate SsHADV-1-US-549SR-12, complete genome	72.80	125	34	0	48	172	880	756	2e-09	73.4	###############################################################################################################################################################################################################################################################	MQSGNNLGVVRERKLWHGMNKTLVYDDDESGTSENTSCFSTDYKG
F1-2_A49	1C-044	Nemesia sp.	207	.	AFR54439.1	Heterobasidion partitivirus 4	"Viruses; dsRNA viruses; Partitiviridae; unclassified Partitiviridae"	RNA-dependent RNA polymerase, partial [Heterobasidion partitivirus 4]	71.19	59	17	0	202	26	110	168	2e-21	94.7	CCTCGGCTGGTCTTTTCATCACTCAACTTCTCGATTCATGGTACAACTACGTCATGATCGCTACGATCTTAAGTGTCATGGGATTCGATCCCAAGACATGCATTATCAAGGTCCAAGGCGACGACTCCATAATTCGATTAGCTGTTGTAACTCCCTCCCCAAGCTCACGAAGTATTTTTATCTCAACTACAAATTGTAGCTAAAGTA	MIATILSVMGFDPKTCIIKVQGDDSIIRLAVVTPSPSSRSIFISTTNCS
F1-2_A49	1C-044	Nemesia sp.	429	.	AFH09414.1	Xanthophyllomyces dendrorhous virus L1b	"Viruses; dsRNA viruses; Totiviridae; Totivirus"	RNA-dependent RNA polymerase [Xanthophyllomyces dendrorhous virus L1b]	34.75	118	74	2	76	429	153	267	2e-08	62.4	###############################################################################################################################################################################################################################################################	LRSCKNIRVLEFELISRLMSYGDVHQSALAGYILWFNTLSDELLHIVSKLSCWNSNSLSDCAKSIKVSVRAAKLLQNNTETDLLPIFEAEVLI
F1-6_A52	1C-052	Bromus pectinatus	260	Contig82_F1-6_A52_(3)	AGO04402.1	Ustilaginoidea virens partitivirus	"Viruses; dsRNA viruses; Partitiviridae; unclassified Partitiviridae"	RNA-dependent RNA polymerase [Ustilaginoidea virens partitivirus]	72.73	77	21	0	241	11	1	77	2e-20	94.7	###############################################################################################################################################################################################################################################################	MEDFTSEPTNHYVLGKGSHLVDALHLRPAKTGSTTSEDVIPLHFEDPNLREIAKYGGYSTYSSNSNTDPQVRESLKVIQP
F1-2_A36	1C-063	Rumex lativalvis	157	Contig7_F1-2_A36_(8)	YP_392485.1	Penicillium chrysogenum virus	"Viruses; dsRNA viruses; Chrysoviridae; Chrysovirus"	hypothetical protein [Penicillium chrysogenum virus]	73.47	49	13	0	5	151	563	611	2e-16	82.4	GCTACGGGTTGATGAGATTGAAGAGAGTGGCGGCGGGTTATACCGTACTGAGTACTCAGGTACCAAGTGTACTCTCGTGTTTAATTATGAAATGGGCATGTGGGTCGAGGCTAAACCGCAGGATTACTCAAGGCTCAAGCGTGAGACATTTATTCGA	RVDEIEESGGGLYRTEYSGTKCTLVFNYEMGMWVEAKPQDYSRLKRETF
F1-2_A16	1C-069	.	401	Contig26_F1-2_A16_(19)	AAK49963.1	Beet chlorosis virus	"Viruses; ssRNA viruses; ssRNA positive-strand viruses, no DNA stage; Luteoviridae; Polerovirus"	putative protein P5 [beet chlorosis virus]	94.70	132	7	0	399	4	97	228	3e-86	  270	###############################################################################################################################################################################################################################################################	MELNNCHFNQVQCLERDGDLTCHVKTTGDNASFFIVGPAVQKQSKYNYAVSYGAWTDRMMEIGMIAIALDEQGSSGSTRTQRPKRAGHSMAVSTWETINHPEKENFETSC
F1-2_A16	1C-069	.	277	Contig38_F1-2_A16_(12)	AFH09414.1	Xanthophyllomyces dendrorhous virus L1b	"Viruses; dsRNA viruses; Totiviridae; Totivirus"	RNA-dependent RNA polymerase [Xanthophyllomyces dendrorhous virus L1b]	60.67	89	35	0	3	269	488	576	5e-27	  114	###############################################################################################################################################################################################################################################################	LTKGTLLSGWRLTTFVNSVLNAIYSDAVLKGVKRPGSSLHNGDDVIIGATSLEVARLSIARRGKLGIRIQPL
F1-6_A85	1C-081	Calendula sp.	139	Contig73_F1-6_A85_(2)	2109367A	Rice ragged stunt virus	"Viruses; dsRNA viruses; Reoviridae; Spinareovirinae; Oryzavirus"	P9 structural protein	47.22	36	19	0	6	113	295	330	3e-05	49.3	GCTGGGCTGATTGGAATGCCGGAGAATTTAGTTTTGGATTTCTTAAAGCCATGTCAATCAAGGATAAATGGATGCTAACTAAATATTTTGTACATATGTATATTGCAGTTCATAGTTTGGGTCTTTATCGAGCGGGAGA	ADWNAGEFSFGFLKAMSIKDKWMLTKYFVHMYIAVH
F1-1_A69	1C-085	Lobularia sp.	304	Contig10_F1-1_A69_(31)	AHU88025.1	Ustilaginoidea virens partitivirus 2	"Viruses; dsRNA viruses; Partitiviridae; unclassified Partitiviridae"	RNA-dependent RNA polymerase [Ustilaginoidea virens partitivirus 2]	57.00	100	41	2	8	304	161	259	1e-24	  107	###############################################################################################################################################################################################################################################################	MNLYRTEFHHVKYNERPFPTHLVPHELHEQKMHEWFSRHPAQLFIRSQISKRDPTESKKIRPVFAV
F1-1_A69	1C-085	Lobularia sp.	201	.	AFH09414.1	Xanthophyllomyces dendrorhous virus L1b	"Viruses; dsRNA viruses; Totiviridae; Totivirus"	RNA-dependent RNA polymerase [Xanthophyllomyces dendrorhous virus L1b]	69.23	65	20	0	3	197	300	364	3e-25	  108	AAGCTATGGCAATATTTCAGCAAGCGGCACTAATCGGCAGGGCACCAACGACGATGAATTGGAATAAATACTGGTCATCACGATGGCAATGGAGCGCCGCGGGTAGCGTACATTCGCAGTACAGTTTAGACGAACAGTATATAATCAAGACTGATAGGAATCTTAAAAACAAGTTCATTATGATATCGAACATGCCCCTTA	MAIFQQAALIGRAPTTMNWNKYWSSRWQWSAAGSVHSQYSLDEQYIIKTDRNLKNKFIMISNMPL
F1-7_A16	1C-086	Cotula turbinata	102	.	AFH09414.1	Xanthophyllomyces dendrorhous virus L1b	"Viruses; dsRNA viruses; Totiviridae; Totivirus"	RNA-dependent RNA polymerase [Xanthophyllomyces dendrorhous virus L1b]	81.82	33	6	0	102	4	589	621	1e-08	58.9	CTCAGAGTGGACCATGCTAGAGGAAGCAAAGGACAATACTTGAGCAGAGCGTGCGCTACGTTGGTACATTCAAGGATAGAAAGCAAACCGTCAACTAACTAA	LRVDHARGSKGQYLSRACATLVHSRIESKPSTN
F1-7_A16	1C-086	Cotula turbinata	335	Contig2_F1-7_A16_(2)	AGS12486.1	Hypericum japonicum associated circular DNA virus	"Viruses; ssDNA viruses; unclassified ssDNA viruses"	replication-associated protein [Hypericum japonicum associated circular DNA virus]	46.99	83	44	0	5	253	166	248	8e-12	70.1	###############################################################################################################################################################################################################################################################	YEHDGRIEFVPGDGDGRDEWVSQSGIGLDEPFLGESFEGRRCASMHNT
F1-5_A61	1C-088	Avena byzantina	228	.	CAC81738.1	Cucumber mosaic virus	"Viruses; ssRNA viruses; ssRNA positive-strand viruses, no DNA stage; Bromoviridae; Cucumovirus"	replicase, partial [Cucumber mosaic virus]	98.67	75	1	0	1	225	334	408	1e-43	  157	CTAATCACTAGAGCTAAGGAACTGAACCTACCCAAGGCATTCTACACTGATAGGATAAAGACTGTCCATGAATCTCAAGGTATTTCAGAAGATCATGTGACCCTGGTTAGGTTGAAGAGTACTAAATGTGACCTGTTCAAGAAATTTTCCTACTGCTTAGTTGCAGTTACTCGACACAAGGTCACCTTCCGCTATGAGTACTGTGGTGTGTTAGGTGGGGACAAGTAA	LITRAKELNLPKAFYTDRIKTVHESQGISEDHVTLVRLKSTKCDLFKKFSYCLVAVTRHKVTFRYEYCGVLGGDK
F1-3_A87	1C-089	Avena sp.	344	Contig51_F1-3_A87_(3)	ACT31749.1	Barley yellow dwarf virus-PAV	"Viruses; ssRNA viruses; ssRNA positive-strand viruses, no DNA stage; Luteoviridae; Luteovirus"	RNA-dependent RNA polymerase, partial [Barley yellow dwarf virus-PAV]	99.11	112	1	0	336	1	155	266	9e-60	  197	###############################################################################################################################################################################################################################################################	MREVVKEKNGEEEKHLEPIMEEVRSIKDTAEARDAASTWITETVKLKNSTLNADELSLATIARYVENVGDKFKLDIASKTYLKQVASMSVPIPTT
F1-3_A87	1C-089	Avena sp.	301	Contig68_F1-3_A87_(2)	AJE25830.1	Rhizoctonia fumigata partitivirus	"Viruses; dsRNA viruses; Partitiviridae; unclassified Partitiviridae"	putative RNA-dependent RNA polymerase [Rhizoctonia fumigata partitivirus]	79.80	99	20	0	298	2	217	315	8e-49	  174	###############################################################################################################################################################################################################################################################	MLLHTKTAIVKKDDPDKMRTIWGTSKVWIIADTILWWEYIAWIKLNPGITPLLWSYETFTGGWLRLNSVLFNKLTKNSFLTLD
F1-3_A87	1C-089	Avena sp.	244	Contig44_F1-3_A87_(5)	AFH09416.2	Xanthophyllomyces dendrorhous virus L2	"Viruses; dsRNA viruses; Totiviridae; Totivirus"	RNA-dependent RNA polymerase [Xanthophyllomyces dendrorhous virus L2]	53.75	80	37	0	242	3	145	224	1e-20	95.5	GAAGTGGGGTGATGCTGTGGTTTAGGTCACTTGATGAGAGGCTCGCTGGTATGGTCAGGAACGCGGGACTGTTCAAGGTAAGGAACGTGTCTGAGTTCAAAGCCCTCGCGAAGGAGCTCTCGACCGAGGCCAAGTCGCTGCAGAACCTCACGTCAGATGACCTGCGGCCAGTCTTCGAGATAGACGTGTTGGTCAACCGCATTGAAGGAATGGTCGATTGGGCTGCAGAAAAGGCGACCCGAGT	MLWFRSLDERLAGMVRNAGLFKVRNVSEFKALAKELSTEAKSLQNLTSDDLRPVFEIDVLVNRIEGMVDWAAEKATR
F1-3_A87	1C-089	Avena sp.	392	Contig15_F1-3_A87_(2)	AGS12482.1	Hypericum japonicum associated circular DNA virus	"Viruses; ssDNA viruses; unclassified ssDNA viruses"	putative coat protein [Hypericum japonicum associated circular DNA virus]	58.00	50	21	0	208	357	207	256	1e-19	70.1	###############################################################################################################################################################################################################################################################	MTNSIAPVDTLRVTVLYDKVVSIASGNESGTIRKYRRYLPLNKNLVYDDDENGDGETQATFSVGSK
F1-1_A67	1C-091	Stachys aethiopica	370	Contig52_F1-1_A67_(5)	ADO60926.1	Grapevine associated chrysovirus-1	"Viruses; dsRNA viruses; Chrysoviridae; Chrysovirus"	putative RNA-dependent RNA polymerase, partial [Grapevine associated chrysovirus-1]	70.59	119	35	0	370	14	834	952	1e-50	  183	###############################################################################################################################################################################################################################################################	LSDEIDKFSLAIERQDELARKLAEDSYDIDKAIDRMEWRKLLKFDGKAVAYTDVIAPKENDAVFSLFVDYQIDESMTKKFDKASRYQEYVGYIVHHGE
F1-1_A67	1C-091	Stachys aethiopica	485	Contig20_F1-1_A67_(8)	AHH35116.1	Ustilaginoidea virens partitivirus	"Viruses; dsRNA viruses; Partitiviridae; unclassified Partitiviridae"	RNA directed RNA polymerase, partial [Ustilaginoidea virens partitivirus]	85.71	140	20	0	421	2	81	220	1e-79	  251	###############################################################################################################################################################################################################################################################	LRQNIEFSTFEGKPVDKVDAQKWRNVWDAMVWYFINTPILMPDGRMFRKYRGVPSGSWWTQMIDSVVNHILIDYLADCQQVEIRNLRVLGDDSAFRANDQFNMEVAKLDCVPA
F1-1_A67	1C-091	Stachys aethiopica	171	.	AFH09414.1	Xanthophyllomyces dendrorhous virus L1b	"Viruses; dsRNA viruses; Totiviridae; Totivirus"	RNA-dependent RNA polymerase [Xanthophyllomyces dendrorhous virus L1b]	71.15	52	15	0	163	8	514	565	5e-16	81.3	TCTATTACTCAGGGTGGAGGCTCACTACCTTCGTAAATTCGGTGCTGAACGCAATATATTCTGACGCTGTGTTGAGAGGGGTCAAGAAGCAGGGATCAAGTTTGCACAATGGTGATGACGTCATAATTGGAGCAACAACCATGGAAGTGGCAAGAAGGAGTGTGCATTCCG	LNAIYSDAVLRGVKKQGSSLHNGDDVIIGATTMEVARRSVHS
F1-5_A48	1C-093	Phalaris minor	481	Contig29_F1-5_A48_(32)	YP_007889824.1	Red clover cryptic virus 2	"Viruses; dsRNA viruses; Partitiviridae; Betapartitivirus"	coat protein [Red clover cryptic virus 2]	47.52	101	51	2	394	95	414	513	1e-18	92.8	###############################################################################################################################################################################################################################################################	MISFSDSQHTYPRVLVLDVLGTKTTSAYLATLSGKIIESFELDGTIIDYPDVTRSLGITNSRFADSAVPFSSCVSPFQFDAATTVASPLAPRRRAKPLRPKT
F1-5_A48	1C-093	Phalaris minor	489	Contig39_F1-5_A48_(7)	NP_044328.1	Kennedya yellow mosaic virus	"Viruses; ssRNA viruses; ssRNA positive-strand viruses, no DNA stage; Tymovirales; Tymoviridae; Tymovirus"	replicase [Kennedya yellow mosaic virus]	37.65	162	97	2	7	489	6	164	9e-17	88.6	###############################################################################################################################################################################################################################################################	LVAPVANAIRNSQELCPHQVKEPNFSKLQSRGLPVDPNAVRAHPHPAMKALETDMLETLSFSVFDECTVLFMKDQKFNKLARKQPLFVRNMNPSLTVRDRVRWSSTLDRLQAPITTPNVFLHDTGHYLTPPEVCGIFNHHPQVT
F1-5_A48	1C-093	Phalaris minor	322	Contig241_F1-5_A48_(4)	AFH09414.1	Xanthophyllomyces dendrorhous virus L1b	"Viruses; dsRNA viruses; Totiviridae; Totivirus"	RNA-dependent RNA polymerase [Xanthophyllomyces dendrorhous virus L1b]	63.37	101	37	0	2	304	465	565	1e-35	  139	###############################################################################################################################################################################################################################################################	LAYGDVFRQSLTEEQLQALIWTAQSIQNQVIHDNSGTKSTYLTKGTLLSGWRLTTFVNSVLNAIYSDAVLKGVKRPGSSLHNGDDVIIGATSLEVARLSIHEGRKK
F1-5_A48	1C-093	Phalaris minor	1946	Contig42_F1-5_A48_(108)	AGS12486.1	Hypericum japonicum associated circular DNA virus	"Viruses; ssDNA viruses; unclassified ssDNA viruses"	replication-associated protein [Hypericum japonicum associated circular DNA virus]	69.47	380	72	1	310	1449	1	336	0.0	  531	###############################################################################################################################################################################################################################################################	MPSFVHNYRYALITYSQCGDLDPWRVMERFSSLGAECIVARELHEDGGLHLHVFADFGRKFRSRKTDILDVDGRHANVEPSAGTPEKGYDYAIKDGDVVCGGLARPEPRSMGDGPTSAKWARITSAETRDEFWELCHELDPKAAACNFNALSKYADWRFAEVPPEYEHDGRIKFVSGDGDGRDQWVSQSGIRLDEPFLGMWVFAPNVGLKRWGRFGGKPPAPPRPPLTLHIGVGRVTHANLLGSRVKSLVLYGGTRTGKTTWARSLGSHIYCVGLVSGTECAKGLDARYAVFDDIRGGLAFFHGYKEWLGAQPHVSIKQLYREPFYMKWGKPLKWVCNTDPRNDPYPLNARPDFEWMEGNVEFIEVTSSLIESISHANTE
F1-6_A70	1C-094	Phalaris minor	384	Contig25_F1-6_A70_(3)	AET80949.1	Cannabis cryptic virus	"Viruses; dsRNA viruses; Partitiviridae; Betapartitivirus"	putative coat protein [Cannabis cryptic virus]	33.68	95	60	1	330	46	207	298	1e-05	53.5	###############################################################################################################################################################################################################################################################	MTLPPLLTLVLTPSLVNHELLTNTLYSVQISQDTQFTVDTGMLIASNTPGESPNTFTYLNNKVNQVFMSLFNPVIIRALQQKQSFAPINLTPQKFKSVNHNPYLMMFSLSQRNASVIENRPLFCRMPP
F1-6_A70	1C-094	Phalaris minor	331	.	YP_052860.1	Helminthosporium victoriae 145S virus	"Viruses; dsRNA viruses; Chrysoviridae; Chrysovirus"	Hv145SV-protein 3 [Helminthosporium victoriae 145S virus]	39.76	83	50	0	75	323	641	723	2e-12	73.2	###############################################################################################################################################################################################################################################################	MITPITYGGSSAAKDRDIFKKMTAMYTPRKAMVKKPSGWKETGVYKKGDILRYNVEKVPGDGTCGVHALVKSMEKQKMVNSRDDC
F1-5_A24	1C-096	Avena byzantina	323	.	YP_138537.1	Amasya cherry disease-associated mycovirus	"Viruses; dsRNA viruses; Partitiviridae; unclassified Partitiviridae"	RNA-dependent RNA polymerase [Amasya cherry disease-associated mycovirus]	72.38	105	29	0	7	321	395	499	2e-48	  173	###############################################################################################################################################################################################################################################################	MIATILSVMGFDPKTCIIKVQGDDPIIRLAVVIPPQAHEDFLXQLQIVAKEYFNALISVDKSEIRNELNGCEVLSYRNHHGLPY
F1-5_A24	1C-096	Avena byzantina	265	.	ADQ54106.1	Tuber aestivum virus 1	"Viruses; dsRNA viruses; Totiviridae; Totivirus"	RNA polymerase [Tuber aestivum virus 1]	44.09	93	47	2	1	264	429	521	3e-15	80.5	###############################################################################################################################################################################################################################################################	LLVYGQGMDPDQTLALVWAIQSLDDVKIKGEDGSWYTSEGTLLSGWRLTTFINTVLNYVYIQLLDTNIKTTTHNGDDVLAAL
F1-5_A24	1C-096	Avena byzantina	1209	Contig193_F1-5_A24_(45)	YP_009116900.1	Bromus-associated circular DNA virus 3	"Viruses; ssDNA viruses; unclassified ssDNA viruses"	capsid protein [Bromus-associated circular DNA virus 3]	76.97	178	41	0	687	154	45	222	3e-94	  294	###############################################################################################################################################################################################################################################################	LITPVITRRAKYYIQPEIGPASHNPMIRSRYAKRRGSRKSKTSYRTRRSYKGRTRSSVTKRRTRRTPRTSNKMILNLTSKKKRDTMAPNTAYPASTSAISGLQIQGSDQATMTIWSPTARMLREVFENDKSSVPSGREETTCYVVGVKERISLLTNTGKPWKWRRVVFTHKGPLPLGEQFEGPRVYSTITDVVGRDTYYRTLSPLPALSKTQIVEYLFKGQGNDNSGIADWTDITTAPMDTTRIKVLHDKVTHIQSGNESGVMRTTTRWHNVRKNIVYGDEEIGGQVLSSAMSTNSRPGK
F1-3_A21	1C-099	Lotus sp.	723	Contig19_F1-3_A21_(5)	CAO78189.1	Tobacco rattle virus	"Viruses; ssRNA viruses; ssRNA positive-strand viruses, no DNA stage; Virgaviridae; Tobravirus"	putative 57-kDa polymerase, partial [Tobacco rattle virus]	99.15	235	2	0	6	710	263	497	5e-171	  493	###############################################################################################################################################################################################################################################################	LLQLEIYRLFGLDEWAAFLWEVSHTQTTVRDIQNGMMAHIWYQQKSGDADTYNANSDRTLCALLSELPLEKAVMVTYGGDDSLIAFPRGTQFADPCPKLATKWNFECKIFKYDVPMFCGKFLLKTSSCYEFVPDPVKVLTKLGKKSIKDVQHLAEIYISLNDSNRALGNYMVVSKLSESVSDRYLYKGDSVHALCALWKHIKSFTALCTLFRDENDKELNPAQVDWKKAQKAVSKFLRQQ
F1-3_A21	1C-099	Lotus sp.	2556	Contig14_F1-3_A21_(1430)	KM510192.1	Bromus-associated circular DNA virus 3	"Viruses; ssDNA viruses; unclassified ssDNA viruses"	Bromus-associated circular DNA virus 3 isolate BasCV-3_NZ-NZG01_Sef-2012, complete genome	86.00	950	124	4	3	943	1289	2238	0.0	 1104	###############################################################################################################################################################################################################################################################	MIRSRYAKRRGSRKSKTSYRTRRSYKGRTRSSVTKRRTRRTPRTSNKMILNLTSKKKRDTMAPNTAYPASTSAISGLQIQGSDQATMTIWSPTARMLREVFENDKSSVPSGREETTCYVVGVKERISLLTNTGKPWKWRRVVFTHKGPLPLGEQFEGPRVYSTITDVVGRDTYYRTLSPLPALSKTQIVEYLFKGQGNDNSGIADWTDITTAPMDTTRIKVLHDKVTHIQSGNESGVMRTTTRWHNVRKNIVYGDEEIGGQVLSSAMSTNSRPGIGDIYIFDIFTSLSNDASDSMAFVPTATVYWHER
C2-8_A09	1D-006	Rhus laevigata	290	.	AID45851.1	Papaya meleira virus	"Viruses; ssRNA viruses; ssRNA positive-strand viruses, no DNA stage; Tombusviridae; Umbravirus; unclassified Umbravirus"	RNA-dependent RNA polymerase, partial [Papaya meleira virus]	56.38	94	38	1	1	282	51	141	3e-26	109	###############################################################################################################################################################################################################################################################	MVARGFNADKTAELLWEKWNMFKDPICVSLDASRFDQHVSVPMLKLCHSVYRSHFRKTLDVAQRLEFEKLCAWQLVNKGFARCPSGSFSYEVEGLA
C2-8_A09	1D-006	Rhus laevigata	235	Contig353_C2-8_A09_(2)	YP_009116900.1	Bromus-associated circular DNA virus 3	"Viruses; ssDNA viruses; unclassified ssDNA viruses"	capsid protein [Bromus-associated circular DNA virus 3]	78.67	75	16	0	9	233	139	213	8e-25	103	CGTACTCTGTTGTGTTCACCAACAAGGGACCCCTGCCACTCGGTGAGCAGTTTGAAGGGTCCAGGGTATATTCAACCACAACAGATGTTACTGGTCGGGATACGTACTTTCGTACACTGTCCCCACTCCCGACAACATCAATCACACCACTTGTGGAGTATGTGTTTAAGGGCCAAGGAGATGGAGGTTTAGGCATCCAAGATTGGACCGATATTATGACTGCTCCTGTAGATAA	LPLGEQFEGSRVYSTTTDVTGRDTYFRTLSPLPTTSITPLVEYVFKGQGDGGLGIQDWTDIMTAPVD
F1-3_A15	1D-012	Galenia africana	1520	Contig5_F1-3_A15_(48)	YP_008400121.1	Broad bean true mosaic virus	"Viruses; ssRNA viruses; ssRNA positive-strand viruses, no DNA stage; Picornavirales; Secoviridae; Comovirinae; Comovirus"	polyprotein [Broad bean true mosaic virus]	50.10	507	249	3	5	1519	826	1330	1e-164	  523	###############################################################################################################################################################################################################################################################	LYTKEVKDWPVALQVVVGITLTSICGAGLWKVFNILRDASSGAHLIGATTTAFTVSSAEAQSRRPNRFDVGQFRYRNVGIRHHQWATPQFTLEQSTVSIMSKCMGMFKFGNTAAQICIVPGRRFIGFRHFFKPLKNRIYATIMTDSREYTLNFEPSRLHDIPASELCIYEDPSIEDISHTVYDLLCLDVEAELEGTFPAEFVSCKYNAEHGSMEALVADCMVKVRNTSLTIEAANYRRDIPQCLEYNAPTKQMDCGSLIIATIKGVKKIVGIHVAGANREVGYAGLLPFVTRIADAQGASMHFDYYPMEDEARRGIALVGQLKEKCYIPYPTKNNLVPTEESWHLDTPCNKFPSILVPGDPRLQVSGQTDYNPRTAGIQKYAEPMESLDQRLLEEVADDMVDTWFDCMPDGDDHVLGEVGLEEAINGIPGVQYIDTIPRATSEGFPHVMSRKHGEKGKARFLEKDGEKFSLVPGTSVSEAY
F1-3_A15	1D-012	Galenia africana	310	Contig31_F1-3_A15_(8)	YP_003868436.1	Rhododendron virus A	"Viruses; dsRNA viruses; Amalgaviridae; Amalgavirus"	putative fusion protein [Rhododendron virus A]	62.63	99	37	0	7	303	666	764	5e-25	  109	###############################################################################################################################################################################################################################################################	MMRRALVERLLVLEAGGVFSIEGMVPSGSLWTGWIDTALNVLYLKAACCEVGYGQDSYLPMCAGDDNLTLFWLDLGDEGLKKLRVVLNDWFRAGIGG
F1-3_A15	1D-012	Galenia africana	183	.	ABJ99996.1	Vicia faba partitivirus 1	"Viruses; dsRNA viruses; Partitiviridae; unclassified Partitiviridae"	putative RdRp [Vicia faba partitivirus 1]	85.00	60	9	0	4	183	472	531	5e-28	  114	TAGCTACTGGCAATGCTTAGACATCCAGAAAGGACTGCATCATTACCATCTCTGATGGCTAGATCAGTAGGAGTCGCGTACGCCAATTGTGGGAACCACACCCGTGTATACCGAATTTGCGAGGATATCTATAATTATCTTGCGGCTGGCGGCTTTACCCCAGATCCATTCGGATTACCAGGT	LAMLRHPERTASLPSLMARSVGVAYANCGNHTRVYRICEDIYNYLAAGGFTPDPFGLPG
C2-8_A27	1D-013	Staberoha distachyos	279	Contig27_C2-8_A27_(3)	YP_003934623.1	Blueberry latent virus	"Viruses; dsRNA viruses; Amalgaviridae; Amalgavirus"	fusion protein [Blueberry latent virus]	59.78	92	36	1	2	274	708	799	1e-28	119	###############################################################################################################################################################################################################################################################	CGGDDNLTLFWKDPGGKLARLRPILNDLFRANIDEEEFKVHRPPFHVAKKQAVFPVGTDLSKGTSKIVHLARWEEFVGELVVDNALGRSQR
F1-5_A35	1D-018	Lupinus sp.	376	Contig85_F1-5_A35_(7)	CAC80003.1	Cucumber mosaic virus	"Viruses; ssRNA viruses; ssRNA positive-strand viruses, no DNA stage; Bromoviridae; Cucumovirus"	replicase [Cucumber mosaic virus]	99.19	124	1	0	375	4	224	347	6e-77	  254	###############################################################################################################################################################################################################################################################	LLSNLGPFLLPVHCSYSKTEDPDFVVDHSLARPTDRVDAHVVQAVCDTTLPTHVNYDDSFHQVFVDSADYSIDMDHVRLRQSDLVAKIPDGGHMLPVLNTGSGHKRVGTG
F1-8_A27	1D-024	Dipogon lignosus	1890	Contig26_F1-8_A27_(72)	NP_068348.2	Peanut mottle virus	"Viruses; ssRNA viruses; ssRNA positive-strand viruses, no DNA stage; Potyviridae; Potyvirus"	polyprotein [Peanut mottle virus]	74.04	597	154	1	1793	3	1566	2161	0.0	  975	###############################################################################################################################################################################################################################################################	LGYLKFQLVLQLKLSFLCFAYSLPVITHNVTTSLLSNCTVQQAKTMLTFELSPFFMVDLVKFNGSMHPEVHNLLKSYKLRDSEVELNKISIPNSCVNKWISAGEYARMGVKIHIADDVKIPFTCRGVPDALYGKLWEVVLEHKHEAGFGTLTSASASKIAYTLSTSVDAIPRTVALLDQLLQEEMQKKAHFEALSSTICSHKFSLAGIVNTIRQRYMRDHSAHSIAILQSARAQILEFNSATHDFKRTASIMGYGFLDTVQYQNKSDIAKRLGLKGRWNKPLLTNDLVVCGMIAFGGCWMVWEYIKHAMREPVGYQGSKRRQQKLKFRDARDRKVGREVYADDGTIEHHFGAAYTKKGKQTGNHTTKGMGRKNRRFIHMYGFDPAEYSFVRFVDPLTGYAIDEAVQCDISLVQDEIAAVRNQAMEEDDELLTFVRAKPGIQAYYMKHNSDKALKVDLTPHNPLAMGAKSISIAGFPEREFELRQTGTPLEVKATDVPEASPDAVQTEGKSMCRGLRNYNPIATSICKLVNQSDGHSESLFGIGFGPVIITNSHLFKRNNGSLTINTHHGVFKVNNATQLQIHHVAKKDLIIIRMPRDVPPFPQRLRFRAPQ
C2-8_A10	1D-028	.	595	Contig25_C2-8_A10_(11)	YP_001497151.1	Black raspberry virus F	"Viruses; dsRNA viruses; Totiviridae; Totivirus"	RNA-dependent RNA polymerase [Black raspberry virus F]	53.33	195	90	1	588	4	126	319	5e-66	228	###############################################################################################################################################################################################################################################################	LFVQPAIAYLVDCSTAIWEGVVSVSELASRLKDISAPLKSLQRYDVLDLSQLFELQVLVNRGIGAVDWKAEKSNRTNPDTVKVKPEDVYSEARKIFQMGRRHGYEYSKVNRDKYIRNRWEWVPTGSVHSQHKEDRV
C2-8_A10	1D-028	.	402	.	BAM36401.1	Rosellinia necatrix partitivirus 3	"Viruses; dsRNA viruses; Partitiviridae; unclassified Partitiviridae"	RNA-dependent RNA-polymerase [Rosellinia necatrix partitivirus 3]	56.82	132	51	2	400	5	35	160	6e-39	149	###############################################################################################################################################################################################################################################################	MDISPEEIPENRQPAPGIKVLPVKLHPSRIVSATEQVPETGYELHPLLRYLITARYPSYLPHIHKYVRPLGTTF
C2-8_A10	1D-028	.	973	Contig134_C2-8_A10_(28)	YP_009116781.1	Bromus-associated circular DNA virus 2	"Viruses; ssDNA viruses; unclassified ssDNA viruses"	replication-associated protein [Bromus-associated circular DNA virus 2]	50.00	108	51	3	590	913	180	284	8e-25	112	###############################################################################################################################################################################################################################################################	MVNLDEWNPDSKVVIFDDFEKWEFMPNPKGYLTQAGQCTVTDKYRKKRTIVVNMPAYFLFCNQMPMIGGTPT
F1-3_A18	1D-034	Microloma sp.	187	.	YP_762617.1	Streptocarpus flower break virus	"Viruses; ssRNA viruses; ssRNA positive-strand viruses, no DNA stage; Virgaviridae; Tobamovirus"	putative replicase [Streptocarpus flower break virus]	55.00	40	18	0	176	57	1407	1446	1e-06	54.7	TTACTATGCTTCTTTGGTGGCGTTGTCATTATCATACTACAGTTAAATCCTGGACGACTGGTTTTAGAGCTTGGTTGTATTATCAGCGCAAGTCTGGTGATGCTGCTACGTTTATAGGTAATACTATTGTTTTAATGTTGATGTTGTGTATGATTTTGATATGTTTTCTGTGTTTTCGGTATGTCGA	MLLWWRCHYHTTVKSWTTGFRAWLYYQRKSGDAATFIGNTIVLMLMLCMILICFLCFRYV
C2-8_A31	1D-036	.	551	Contig110_C2-8_A31_(3)	AHU88026.1	Ustilaginoidea virens partitivirus 2	"Viruses; dsRNA viruses; Partitiviridae; unclassified Partitiviridae"	coat protein [Ustilaginoidea virens partitivirus 2]	36.46	181	111	2	15	551	45	223	4e-18	92.0	###############################################################################################################################################################################################################################################################	MHDFGRFFTAGTFFGLHDLLAHLPGNTPLSTAQYHFARLTVATVVLTSGTSVDLTPGHLFGTVHTNHAYSNWLNDRLTVILNQGEIRSMASRPNAGTHPMFAIPSTDVLDINPYLFMMSVSETNLRTLETWIRSLASFTQDIFPASKPLRAY
C2-8_A31	1D-036	.	493	Contig59_C2-8_A31_(4)	YP_009116900.1	Bromus-associated circular DNA virus 3	"Viruses; ssDNA viruses; unclassified ssDNA viruses"	capsid protein [Bromus-associated circular DNA virus 3]	64.65	99	33	1	193	489	36	132	2e-33	129	###############################################################################################################################################################################################################################################################	MRTRSYRRSGFRRTKRTSRRTYRGKTRSRIRRSTHVGRRRISRRPSKKMILNLTAKKKRDTMAPNISYPPEPTTAAVTGLVIQASSEPTMTLWCPSARELRAIFENDRSTVPSGREETTVYAVGLKEKISILTNTGQT
F1-3_A73	1D-040	Lamprocephalus sp.	175	Contig53_F1-3_A73_(2)	AJ746199.1	Lettuce necrotic yellows virus	"Viruses; ssRNA viruses; ssRNA negative-strand viruses; Mononegavirales; Rhabdoviridae; Cytorhabdovirus"	Lettuce necrotic yellows virus L gene for putative polymerase, genomic RNA, isolate 318	73.64	110	29	0	5	114	1792	1901	5e-08	68.0	ATGGTTTGAGAAATGGAATCTGAATTTCAGAGAAGAGACGACATTCCCATTGTTTGAGGCTATTGGAGATCTTTATGGAATGGAAAATCTATACAATAGAACTTATGACATATTTCAGAATTCATTGATCTATTTGGCGGACGGAGAATATAGGCCAAAATTGACTGGGGGAGAA	LNFREETTFPLFEAIGDLYGMENLYNRTYDIFQNSLIYLADGEYRPKLTGGE
F1-3_A73	1D-040	Lamprocephalus sp.	282	Contig46_F1-3_A73_(3)	YP_009116901.1	Bromus-associated circular DNA virus 3	"Viruses; ssDNA viruses; unclassified ssDNA viruses"	replication-associated protein [Bromus-associated circular DNA virus 3]	87.64	89	11	0	3	269	104	192	3e-49	  169	###############################################################################################################################################################################################################################################################	LGLLRNGLELRMRAIENRFGIWYMSWIQRVRLVVTPNFRSTVTGSSQLFLPSTCTHRTLRSLAVNLTDEIVGYNSLVSEWEEPAD
F1-8_A07	1D-041	Willdenowia incurvata	286	Contig79_F1-8_A07_(4)	AGE84283.1	Culex originated Tymoviridae-like virus	"Viruses; ssRNA viruses; ssRNA positive-strand viruses, no DNA stage; Tymovirales; Tymoviridae; Maculavirus; unclassified Maculavirus"	replicase-associated protein, partial [Culex originated Tymoviridae-like virus]	39.33	89	51	2	23	286	889	975	9e-09	62.4	###############################################################################################################################################################################################################################################################	LMTYACGGAGCAKSSPFHEALKNKKFMEGNHWQVCVPRVTQRNDWTSQLDLGRQKFKVSTFETCLKNPATTLIIDEISQMPPG
F1-8_A07	1D-041	Willdenowia incurvata	246	Contig55_F1-8_A07_(3)	YP_003082248.1	Sclerotinia sclerotiorum partitivirus S	"Viruses; dsRNA viruses; Partitiviridae; unclassified Partitiviridae"	RNA-dependent RNA polymerase [Sclerotinia sclerotiorum partitivirus S]	70.89	79	23	0	237	1	51	129	5e-31	  124	CTGACCCACCTCATTTCAGAAACGATTCTTGGAAAACGCCGAAGTGAAGTCTCAGACGAACGTCTGATCAACGACTTTCATTCATTCGAGCAACCTGTTCACAAAGTGCCCCGTGATATACATTATCTCAGAGCCCTACGTGTCACTGAAAAGATCTTCCGCCCAAAGAAGACTCTTCGCCCTGTCTCTTACCCTGACCTCCGCTACTACCCCTTTCACCTTTCGGTTTCCGCCGAAGCCCCGCAT	LTHLISETILGKRRSEVSDERLINDFHSFEQPVHKVPRDIHYLRALRVTEKIFRPKKTLRPVSYPDLRYYPFHLSVSAEAPH
F1-7_A40	1D-044	Antizoma capensis	385	Contig91_F1-7_A40_(9)	YP_392484.1	Penicillium chrysogenum virus	"Viruses; dsRNA viruses; Chrysoviridae; Chrysovirus"	hypothetical protein [Penicillium chrysogenum virus]	32.74	113	76	0	372	34	102	214	3e-13	76.6	###############################################################################################################################################################################################################################################################	LLNVHGIVVPMGHGKTTLAREEGWIDVDSLLQPKMLRDLTEEVGDRIMEGQSVDEASLICARPLGQAIRLLNPHEDVILMAQSYGMLESMGVRCVGSVAIRPDIVKEANKHRDMHELLMIEKNIVGK
F1-4_A65	1D-047	Triticum turgidum	130	.	YP_001686790.1	Botryotinia fuckeliana partitivirus 1	"Viruses; dsRNA viruses; Partitiviridae; unclassified Partitiviridae"	coat protein [Botryotinia fuckeliana partitivirus 1]	64.71	34	12	0	107	6	170	203	4e-05	48.9	TCATCTTCCGGCTTCCCTACCGTGCCGTCGTTTCTCAGTCTGGAGAATTTTCCGTTCCTGCCCTTGGTTCCCGGTTTTTACTGAAAGACTATCACACTAGTATTCAGTCGCTCGTCTTCGCCGCCTCGCC	RAVVSQSGEFSVPALGSRFLLKDYHTSIQSLV
F1-3_A82	1D-048	.	238	Contig20_F1-3_A82_(8)	CCC42235.1	Beauveria bassiana RNA virus 1	"Viruses; dsRNA viruses; Totiviridae; Victorivirus"	RNA directed RNA polymerase [Beauveria bassiana RNA virus 1]	56.41	78	34	0	5	238	357	434	1e-22	  101	CCTTGAGAAGCAGGAGAACGGAAAGACCCGCACCCTGTACGCATGTGACAGTAGGCACTACTTTGCCTTCAACCACCTGCTCACCACCGTTCAGAAACACTGGGCCAACAAGCGCGTTGTCTTGGACCCTGGCGCATTTGGAGACCTGGGGATGGCCTTGCATATCAACAAACTGCGGGCTGGGGCCGGCATCAATGTAATGCTTGACTACGCCGGCTTCAACGAACACCACTCGTCA	LYACDSRHYFAFNHLLTTVQKHWANKRVVLDPGAFGDLGMALHINKLRAGAGINVMLDYAGFNEHHSS
F1-3_A82	1D-048	.	499	Contig32_F1-3_A82_(11)	YP_009116901.1	Bromus-associated circular DNA virus 3	"Viruses; ssDNA viruses; unclassified ssDNA viruses"	replication-associated protein [Bromus-associated circular DNA virus 3]	80.43	46	9	0	362	499	1	46	5e-15	80.5	###############################################################################################################################################################################################################################################################	LGYNISLPRDFFLMPSFDLHCRYALLTYAQCGDLSADAVGGKLLEMGFECVIGRENHAD
C2-8_A26	1D-053	Cyclopia genistoides	277	.	AFH09414.1	Xanthophyllomyces dendrorhous virus L1b	"Viruses; dsRNA viruses; Totiviridae; Totivirus"	RNA-dependent RNA polymerase [Xanthophyllomyces dendrorhous virus L1b]	42.65	68	39	0	70	273	160	227	4e-05	51.6	###############################################################################################################################################################################################################################################################	LLRKVQGARGGGWSLHEAMTSKHTKITASHHIHFSFKEVVDILGVNSNGVKLALSISKEATNSFLTGVALWAAGLSSDEFELAESSGLFP
C2-8_A26	1D-053	Cyclopia genistoides	400	.	YP_009116900.1	Bromus-associated circular DNA virus 3	"Viruses; ssDNA viruses; unclassified ssDNA viruses"	capsid protein [Bromus-associated circular DNA virus 3]	77.42	62	14	0	262	77	162	223	4e-17	84.3	###############################################################################################################################################################################################################################################################	LSPLPTTSITPLVDYVFKGQGDGGLGIQDWADIMTAPVDTTRIKTMHDHVTRIQSGNANGVMKTYSRWHPVRKT
F1-3_A09	1D-057	Clutia alaternoides	209	.	ADA69469.1	Carnation mottle virus	"Viruses; ssRNA viruses; ssRNA positive-strand viruses, no DNA stage; Tombusviridae; Carmovirus"	RNA-dependent RNA polymerase [Carnation mottle virus]	53.57	56	26	0	209	42	692	747	8e-13	72.8	AATGCAGCTGGAATATATCAAATGGCTGACAGATCTAAGAGGGGGTATGGTCGGATAACTGAGGAAGCACGATTTAGCTTTTATAAAGCGTTCGGGCTGACTCCTGATGAGCAAATAGCCGTAGAGCAACAGATTCGCGCGGCTTACATTCCTACCAAGGAACGGCCCCCCCTGTGATCTGGCAGATTCACGAATATGGCAGATGAACT	MADRSKRGYGRITEEARFSFYKAFGLTPDEQIAVEQQIRAAYIPTKERPPL
F1-4_A83	1D-058	Briza maxima	437	Contig74_F1-4_A83_(4)	YP_009011230.1	Rhizoctonia solani dsRNA virus 2	"Viruses; dsRNA viruses; Partitiviridae; unclassified Partitiviridae"	RNA-dependent RNA polymerase [Rhizoctonia solani dsRNA virus 2]	67.26	113	36	1	375	40	160	272	1e-43	  162	###############################################################################################################################################################################################################################################################	LNYVNPLDLGRRLGLMPKSAVLETITPAKFGFMKNQVFSWTRRWLHIVKDGFKTTTGLTSTAYLSDRFIFPMLLHTKTAIVKKDDPDKMRTIWGTSKVWIIADTILWWGIHCLDKNSTPRL
F1-5_A29	1D-068	Ehrharta calycina	624	Contig50_F1-5_A29_(10)	AID45851.1	Papaya meleira virus	"Viruses; ssRNA viruses; ssRNA positive-strand viruses, no DNA stage; Tombusviridae; Umbravirus; unclassified Umbravirus"	RNA-dependent RNA polymerase, partial [Papaya meleira virus]	55.07	207	89	2	3	620	8	211	2e-72	  236	###############################################################################################################################################################################################################################################################	MQQHPMVAKGFNAEKTGQLLREKWDMFRDPVCISLDASRFDQHVSVPMIRLCHSVYRRHLRRAMNGWQHVEFEKLCNWQLRNKGFARCPGGSFQYEVEGRRMSGDMDTALGNCIIMCMMTHQLIQGLGIRGQIFNNGDDCLIILERGDAPEADVIREHYRGFGFHVVEER
F1-5_A29	1D-068	Ehrharta calycina	381	Contig30_F1-5_A29_(3)	BAM36402.1	Rosellinia necatrix partitivirus 4	"Viruses; dsRNA viruses; Partitiviridae; unclassified Partitiviridae"	RNA-dependent RNA-polymerase [Rosellinia necatrix partitivirus 4]	77.69	121	27	0	9	371	488	608	7e-58	  201	###############################################################################################################################################################################################################################################################	MIEYGFTDEEILSSALFVLGDDNSGFTVFDLAKLHDFIAFLEKYALERYNMTLSKTKSVITMLRSKIETLGYQCNFGNPRRPIDKLVAQLCYPEHRIKYHTTVE
F1-3_A70	1D-073	Capnophyllum africana	757	Contig25_F1-3_A70_(7)	YP_001497151.1	Black raspberry virus F	"Viruses; dsRNA viruses; Totiviridae; Totivirus"	RNA-dependent RNA polymerase [Black raspberry virus F]	32.33	232	115	4	6	641	39	248	6e-28	  123	###############################################################################################################################################################################################################################################################	MSLAPKIRQAASAAYSAVDGYDYSDSTTKRFLARHFRVNKRVIAANVPNEPPREGEFKRSNITAEHHTHF
F1-3_A70	1D-073	Capnophyllum africana	280	Contig66_F1-3_A70_(2)	AFE83590.1	Raphanus sativas chrysovirus 1	"Viruses; dsRNA viruses; Chrysoviridae; Chrysovirus"	putative RNA-dependent RNA polymerase [Raphanus sativas chrysovirus 1]	71.91	89	25	0	4	270	812	900	9e-36	  140	###############################################################################################################################################################################################################################################################	MIDRKSEFFRNTITKDGVFASPTRALANFISGNWESGGAKTLTEKATSVQDQVTKMKRRGVSASFCDKLTKMCLGHWLKIKEDA
F1-3_A70	1D-073	Capnophyllum africana	828	Contig107_F1-3_A70_(16)	AEJ07890.1	Pepper cryptic virus 1	"Viruses; dsRNA viruses; Partitiviridae; Deltapartitivirus"	putative RNA-dependent RNA polymerase [Pepper cryptic virus 1]	75.00	260	65	0	827	48	217	476	4e-143	  423	###############################################################################################################################################################################################################################################################	MRIDYLWRVLTGHKPIQCYTLGDDSLVGDHILLQPERIAEVANTIGWYFNPDKTEYSTVPEEVTFLGRTSKGGLNTRDLTRCLRLLIYPEFPVETGRISAYRAASIAEDAGGLSDLLNKIAYRLKRTYGEASEEEVPDYFKRYVSFT
F1-3_A68	1D-074	.	245	Contig1_F1-3_A68_(54)	YP_007889824.1	Red clover cryptic virus 2	"Viruses; dsRNA viruses; Partitiviridae; Betapartitivirus"	coat protein [Red clover cryptic virus 2]	32.20	59	40	0	69	245	12	70	4e-05	50.8	TATCGCAACTACTTTTACCTACACTCGCAATGTCCCACTCGAAATTCAACGCCGCTTCACGCGCCGCAACAGTTTCCCAGAAATCAGTTTCTATCGAATATGAAGAAATCAAAGTTCCCGTCCCTGACAGTTCTTTCGTCTCACAATTCAAAACTGCAACTGGAGTCCACTCTGCTCGTTCCAATCAATATGTTATTGACGTCCTCCCCTCATTCGTCTCCCTCAACATGTTCTGCATCTACCAC	MSHSKFNAASRAATVSQKSVSIEYEEIKVPVPDSSFVSQFKTATGVHSARSNQYVIDVLPSFVSLNMFCIYH
F1-6_A67	1D-086	Lolium perenne	615	Contig169_F1-6_A67_(64)	AFE83590.1	Raphanus sativas chrysovirus 1	"Viruses; dsRNA viruses; Chrysoviridae; Chrysovirus"	putative RNA-dependent RNA polymerase [Raphanus sativas chrysovirus 1]	46.67	165	87	1	503	9	278	441	1e-41	  162	###############################################################################################################################################################################################################################################################	LLEGHLDKRRFEDVDLVLELFLAGKIPMECVDHFIREMCPIKKAYGFGTTMNDWACLCSKVVGNIGEYVAFDQSADLFELFPPGSQAEKHRVNVTLRRLNEQLQILEDQECDTIMGRHLNDRHVFVAGIVSHWLGIGKHWELADQMFPYYFVRQGK
F1-6_A67	1D-086	Lolium perenne	264	Contig85_F1-6_A67_(9)	YP_392480.1	Rosellinia necatrix partitivirus 1-W8	"Viruses; dsRNA viruses; Partitiviridae; Betapartitivirus"	putative RNA-dependent RNA polymerase [Rosellinia necatrix partitivirus 1-W8]	83.87	62	10	0	11	196	414	475	2e-28	  117	###############################################################################################################################################################################################################################################################	MSNLLHFMHTWYNNMVFVTADGFSYLRSTAGVPSGILNTQYLDSFANAFLLTYGLLEYGYTPTQILEITNC
F1-6_A67	1D-086	Lolium perenne	437	Contig221_F1-6_A67_(67)	AFH09414.1	Xanthophyllomyces dendrorhous virus L1b	"Viruses; dsRNA viruses; Totiviridae; Totivirus"	RNA-dependent RNA polymerase [Xanthophyllomyces dendrorhous virus L1b]	66.20	142	48	0	2	427	424	565	6e-58	  203	###############################################################################################################################################################################################################################################################	MREVVLAYGDVFRQSLTEEQLQALIWTAQSIQNQVIHDNSGTKSTYLTKGTLLSGWRLTTFVNSVLNAIYSDAVLKGVKRPGSSLHNGDDVIIGATSLEVARLSIHEG
F1-1_A12	1D-087	Bromus diandrus	391	Contig118_F1-1_A12_(3)	KF484724.1	Red clover cryptic virus 1	"Viruses; dsRNA viruses; Partitiviridae; unclassified Partitiviridae"	Red clover cryptic virus 1 isolate IPP_Nemaro segment 1 RNA-dependent RNA polymerase gene, complete cds	81.82	66	10	2	166	230	182	246	6e-05	59.0	###############################################################################################################################################################################################################################################################	ATLSHTWNTYTSAFNRLSGFLKPLKNLEYIGTYHFQPRTVPINDNTVEAHQRVLLHSFKKYLYPFEINHITKELRRSDVSPESIYTDFLSGRCRAIRYQIR
F1-1_A12	1D-087	Bromus diandrus	117	.	YP_009116901.1	Bromus-associated circular DNA virus 3	"Viruses; ssDNA viruses; unclassified ssDNA viruses"	replication-associated protein [Bromus-associated circular DNA virus 3]	90.91	33	3	0	101	3	138	170	7e-14	72.4	ACATACGCGTCCTTCGGATCCAAAGAGTGCGGCTTGTTGTCACACCCAACTTCAGAAGTACTGTGACTGGAAGTTCGCAGTTATTCCTGCCGAGTACGTGCACCCACCGAACATTAC	DPKSAACCHTQLQKYCDWKFAVIPAEYVHPPNI
F1-3_A25	1D-094	Pharnaceum incanum	847	Contig14_F1-3_A25_(16)	AGS12486.1	Hypericum japonicum associated circular DNA virus	"Viruses; ssDNA viruses; unclassified ssDNA viruses"	replication-associated protein [Hypericum japonicum associated circular DNA virus]	66.67	270	28	4	839	39	126	336	8e-114	  343	###############################################################################################################################################################################################################################################################	MRNKAICNFNEIAIPLHPLEIRPSVGRVSFQPRVCVANPNSRLTPLHVKGLPVKLLDGDMWLTSQPLLVSVKESKTTADVVEDGILCVSPFGTLGAGDQPNAVYVGSQRTGPRSLARARTSEQDQRLNPNTCLVSMSHIPKQGEGVPGSPLAGWYGIEPQQPIDRCHAASGFYPLCVMHRRAAAPLERLT
F1-5_A28	1D-096	Avena byzantina	168	.	AGO96561.1	Thin paspalum cryptic virus	"Viruses; dsRNA viruses; Partitiviridae; unclassified Partitiviridae"	RNA-dependent RNA polymerase, partial [Thin paspalum cryptic virus]	77.78	54	12	0	162	1	120	173	9e-23	96.7	AACCTGTCTGCAATCGTCAAGAAAGACGATCCTGACAAGATGCGCACCATTTGGGGCACATCTAAAGTCTGGATCATCGCGGACACCATCCTTTGGTGGGAATACATTGCTTGGATAAAACTCAACCCCGGAATCACTCCGCTCCTCTGGAGCTACGAGACTTTCACC	LSAIVKKDDPDKMRTIWGTSKVWIIADTILWWEYIAWIKLNPGITPLLWSYETFT
F1-5_A28	1D-096	Avena byzantina	409	Contig15_F1-5_A28_(4)	YP_052861.1	Helminthosporium victoriae 145S virus	"Viruses; dsRNA viruses; Chrysoviridae; Chrysovirus"	Hv145SV-protein 4 [Helminthosporium victoriae 145S virus]	43.94	132	74	0	6	401	496	627	2e-29	  122	###############################################################################################################################################################################################################################################################	MDGGSYLAGEIDDEDYISMLRDGAEMRRVRAMIPYKKQAVGTVLTTNFGGIKKSRCLLEAMYEWTKWVSEKYEECIYEDMSLTRNIRRVCSPENRMEMCSAITAMHEEGMTDISVILAANAMRNRLT
F1-5_A28	1D-096	Avena byzantina	947	Contig16_F1-5_A28_(13)	YP_009116901.1	Bromus-associated circular DNA virus 3	"Viruses; ssDNA viruses; unclassified ssDNA viruses"	replication-associated protein [Bromus-associated circular DNA virus 3]	85.28	163	24	0	587	99	1	163	7e-77	  250	###############################################################################################################################################################################################################################################################	MKYFASRVMTRVIRLSWVFTYTSVCIVGGVVRHGGADFFESPKCERSLLFIGTWCPRPWAITLVCPGTFFSCLRLIYIAAMLSSLTLNVVTSPLTLLEESYSKWDLSVSLVERITLMEEFISTASLTLEGNEDSAELMSSMLKVVIPTLVLLKGHRLRVTTMLSKMETLSMELSSDRVELQSLGLLRNGLELRMRAIENRFGIWYMSWIQRVRLVVTPNFRSTVTGSWV
F1-4_A23	1D-098	Avena byzantina	2308	Contig5_F1-4_A23_(1123)	YP_009116901.1	Bromus-associated circular DNA virus 3	"Viruses; ssDNA viruses; unclassified ssDNA viruses"	replication-associated protein [Bromus-associated circular DNA virus 3]	77.17	368	39	1	1359	256	1	323	0.0	  533	###############################################################################################################################################################################################################################################################	MTRVIRLSWVFTYTSVCIVGGVVRHGGADFFESPKCERSLLFIGTWCPRPWAITLVCPGTFFSCLRSIYIAAMLSSLTLNVVTSPLTLLEESYSKWDLSVSLVERITLMEEFISIASLTLEGNEDSAELMSSMLKVVIPTLVLLKGHRLRVTTMLSKMETLSTELSSDRVELQSLGLLRNGLELRMRAIENRFGIWYMSWIQRVRLVVTPNFRSTVTGSSQLFLPSTCTHRTLRSLAVNLTDEIVGYNSLVSEWENHC
F1-3_A88	1D-099	Solanum sp.	2160	Contig6_F1-3_A88_(129)	YP_009116900.1	Bromus-associated circular DNA virus 3	"Viruses; ssDNA viruses; unclassified ssDNA viruses"	capsid protein [Bromus-associated circular DNA virus 3]	76.97	178	41	0	848	1381	45	222	3e-90	  293	###############################################################################################################################################################################################################################################################	MIRSRYAKRRGSRKSKTSYRTRRSYKGRTRSSVTKRRTRRTPRTSNKMILNLTSKKKRDTMAPNTAYPASTSAISGLQIQGSDQATMTIWSPTARMLREVFENDKSSVPSGREETTCYVVGVKERISLLTNTGKPWKWRRVVFTHKGPLPLGEQFEGPRVYSTITDVVGRDTYYRTLSPLPALSKTQIVEYLFKGQGNDNSGIADWTDITTAPMDTTRIKVLHDKVTHIQSGNESGVMRTTTRWHNVRKNIVYGDEEIGGQVLSSAMSTNSRPGIGDIYIFDIFTSLSNDASDSMAFVPTATVYWHER
F1-3_A11	1D-100	Avena fatua	382	Contig68_F1-3_A11_(2)	AGG68771.1	Scheffersomyces segobiensis virus L	"Viruses; dsRNA viruses; Totiviridae; Totivirus"	RNA-dependent RNA polymerase, partial [Scheffersomyces segobiensis virus L]	49.19	124	63	0	375	4	610	733	4e-31	  127	###############################################################################################################################################################################################################################################################	MPQLSKADIGTIGEFLRVDTRATNEKGAQYLARSVATAVHGRVETGAPNDMLALHSANMERMSAILDRGGAKDMVENMSKMLKKFTSRLFEVEEEVIDMYESLHPTQGGCNEDASVRTVKLERKSKK
F1-3_A11	1D-100	Avena fatua	357	.	JQ412056.1	Cassava associated cicular DNA virus	"Viruses; ssDNA viruses; unclassified ssDNA viruses"	Cassava associated cicular DNA virus isolate G14, complete genome	76.15	109	26	0	6	114	1135	1027	2e-11	80.6	###############################################################################################################################################################################################################################################################	MNRNLVYDDDEEGPLETTRGSSTTGRPGMGDYYVVDFLASGSPQSSTSSMSFTPEASLYWHEK
F1-7_A51	1E-001	Adenogramma sp.	212	.	YP_052861.1	Helminthosporium victoriae 145S virus	"Viruses; dsRNA viruses; Chrysoviridae; Chrysovirus"	Hv145SV-protein 4 [Helminthosporium victoriae 145S virus]	41.94	62	36	0	20	205	133	194	1e-08	60.5	ACCGGATGTGGTAAGGAACAGTAGGTGGATAGCAAGCATAAATGCCACACTAGACAAGATGGTGTTGGTGAGACCGACTGTAGTACTGGTACATGACGCTTTAACGAGCACACTGATTGGAGCAATGAGAGCGGGATCGGTTGCTGTTGACACAGATGTAGTGGGTAAAGCGAATAGGAGTAGATCAGATGAGTGGAAGAAGGTGAAGGCTT	MVLVRPTVVLVHDALTSTLIGAMRAGSVAVDTDVVGKANRSRSDEWKKVKA
F1-3_A57	1E-005	Capnophyllum africana	363	.	ABA46820.1	Raphanus sativus cryptic virus 1	"Viruses; dsRNA viruses; Partitiviridae; unclassified Partitiviridae"	coat protein [Raphanus sativus cryptic virus 1]	59.66	119	48	0	358	2	97	215	4e-41	  153	###############################################################################################################################################################################################################################################################	MDSIMSYTKRWTDNCMGWVPPYSQIYISMLLYIQVMRAMEISGLLNPGAEIHLILKEFCTIFPLEGLWVPGPLVICFKNLACFWPSASDRYGNVTPCLPTLP
F1-1_A94	1E-010	Pentaschistis sp.	278	.	AGG68771.1	Scheffersomyces segobiensis virus L	"Viruses; dsRNA viruses; Totiviridae; Totivirus"	RNA-dependent RNA polymerase, partial [Scheffersomyces segobiensis virus L]	39.33	89	54	0	270	4	768	856	6e-12	71.2	###############################################################################################################################################################################################################################################################	MHKAWASSTYVAPISKLRSVGMANAKALSNVTGGVASIIANAKDPVRMMATI
F1-8_A72	1E-021	Willdenowia incurvata	297	Contig94_F1-8_A72_(8)	AFH09414.1	Xanthophyllomyces dendrorhous virus L1b	"Viruses; dsRNA viruses; Totiviridae; Totivirus"	RNA-dependent RNA polymerase [Xanthophyllomyces dendrorhous virus L1b]	55.79	95	42	0	294	10	392	486	3e-29	  121	###############################################################################################################################################################################################################################################################	LTSYVMSQLAFGNCEELLPRQFPVGHSANIKTVTSRVSAILEGKVPFCLDYEDFNSQHRTDSMQAVIDAYVKVFSSDMSQDQINAVAWNRP
F1-8_A16	1E-023	Dipogon lignosus	3999	Contig20_F1-8_A16_(499)	NP_068348.2	Peanut mottle virus	"Viruses; ssRNA viruses; ssRNA positive-strand viruses, no DNA stage; Potyviridae; Potyvirus"	polyprotein [Peanut mottle virus]	75.41	907	222	1	1272	3992	1137	2042	0.0	 1467	###############################################################################################################################################################################################################################################################	LNWVLRKLVAYAALFAMIFDGERSDAVFKVLSKIKTIFSTLGETVRFQSLDDIESIEDEKKLTIDFELESEETPQKAVMDVRFGEWWQKQLEQNRVLPHYRIGGEFIEFTRKTAASVVVEMRSSKHKEFLIRGAVGSGKSTGLPSILSQKGKVLLIEPTRPLAENVCKQLRMEPFRQHPTLRMRGLTTFGSSNITIMTSGFALHYYAHNQLQLNDYDFVMIDECHTMDAAAMAFYCLLHEYEFQGKILKVSATPPGKECDFKTQFDVKLYIEDHLSFQDFTRAQGSGSNADVTKHGDNILVYVASYNDVDQLAELLLAQKHHVTKVDGRTMKMGSVEIPTKGSAHRKHFVVATNIIENGVTLDIDCVVDFGQKIVAELDSDSRCMRYKRVSISYGERIQRLGRVGRVKTGAALRVGHTETGISEIPVSVATEAAFLCFAYSLPVITHNVTTSLLSNCTVQQAKTMLTFELSPFFMVDLVKFNGSMHPEVHNLLKSYKLRDSEVELNKISIPNSCINKWISAGEYARMGVKIHVADDVKIPFTCRGVPDVLYGKLWEVVLEHKHEAGFGTLTSASASKIAYTLSTSVDAIPRTVALLDQLLAEEMQKKAHFEALSSTICSHKFSLAGIVNTIRQRYMRDHSAHNIAILQSARAQILEFNSATHDFKRTASIMGYGFLDTVQYQNKDEIAKRLGLKGRWNKSLLTNDLVVCGMIAFGGCWMVWEYIRHAMREPVGYQGSKRRQQKLKFRDARDRKVGREVYADDGTIEHHFGAAYTKKGKQTGNHTTKGMGRKNRRFIHMYGFDPAEYSFVRFVDPLTGYAIDEAVQCDISLVQDEIAAVRNKAIEEDDELLTFVRAKPGIQAYYMKHNSDKALKVDLTPRNPLAMGAKSISIAGFPEREFELRQTGTPLEVKAQ
F1-8_A16	1E-023	Dipogon lignosus	288	Contig19_F1-8_A16_(3)	AGQ21570.1	Botrytis cinerea partitivirus 1	"Viruses; dsRNA viruses; Partitiviridae; unclassified Partitiviridae"	coat protein [Botrytis cinerea partitivirus 1]	32.47	77	52	0	235	5	42	118	2e-04	48.9	###############################################################################################################################################################################################################################################################	LPSSSSHSTAPLPIEPKPVGDYFESLKLKTRLVTDKGHQFTIDVQPDTRFMTCYLLQTTASEHESLIIANNPYVSIPSMIGYKLCLLSFHLLP
F1-6_A81	1E-027	Cysticapnos vesicaria	457	Contig3_F1-6_A81_(7)	YP_392480.1	Rosellinia necatrix partitivirus 1-W8	"Viruses; dsRNA viruses; Partitiviridae; Betapartitivirus"	putative RNA-dependent RNA polymerase [Rosellinia necatrix partitivirus 1-W8]	71.97	132	37	0	398	3	1	132	2e-56	  198	###############################################################################################################################################################################################################################################################	MSPPFYFLHRHTVVLTPLRDYLHEALLRIKKEWQTYQSNHESSGYSTDRPTDYDLRRYYDSARNYDAEYHRTTEYEHNFAQTYERYQNANVNRNEDFEFYRSLNDNELPTDRHPQPGLTVLPFRYHTGQIVHTTDDLPESGFSL
F1-3_A47	1E-028	Ammocharis longifolia	140	.	YP_003934623.1	Blueberry latent virus	"Viruses; dsRNA viruses; Amalgaviridae; Amalgavirus"	fusion protein [Blueberry latent virus]	60.47	43	17	0	136	8	440	482	6e-09	60.8	ATAAGACACTGCTAGAGAATACTTGGATCTGCCCTCAGGATTACCTGTTCCAGATGGTCCTGAGTGCACTGAGATGCGGAATTATAATGAAGATGCCACTGCTGGGCCAGTGCTGCGTGCATTTGGTATTAAGCATTCGA	LDLPSGLPVPDGPECTEMRNYNEDATAGPVLRAFGIKHS
C2-8_A17	1E-032	.	380	Contig639_C2-8_A17_(13)	NP_569153.1	Citrus yellow mosaic virus	"Viruses; Retro-transcribing viruses; Caulimoviridae; Badnavirus"	poplyprotein [Citrus yellow mosaic virus]	52.50	40	19	0	238	357	1522	1561	1e-12	51.2	###############################################################################################################################################################################################################################################################	MVIDYRPLERSTRQGWISTTPHQISTTPGDQLTRLLGHRPRSGIPPHTNNAGPRATHSLQNTKGVFEYKVMPFGIKNGPSIFQRFIDRIIAPHAAYAKVYIDDPVDESLE
F1-6_A59	1E-037	Oncosiphon grandiflorum	204	.	CDF65981.1	uncultured partitivirus	"Viruses; dsRNA viruses; Partitiviridae; environmental samples"	RNA dependent RNA polymerase, partial [uncultured partitivirus]	98.51	67	1	0	3	203	107	173	4e-42	  148	CTGTCCATCGAATCAAGAATGGAGAATGTTTTACTGGAGATCTTACCAAAGACTTCCTACATCCCATTACCGCCCATTTTCGCCCCGGACTTGGAAAACCAGGCTCAACTGCCATCAAGAACCGTCTTGTATGGGGAGTATCCAAACTATTCCTCATCGCAGAATGCATGTTCATGTACCCACTGTTTGATAATTACCTTCGTC	VHRIKNGECFTGDLTKDFLHPITAHFRPGLGKPGSTAIKNRLVWGVSKLFLIAECMFMYPLFDNYLR
F1-1_A08	1E-044	Gymnodiscus sp.	109	Contig86_F1-1_A08_(3)	AHU88025.1	Ustilaginoidea virens partitivirus 2	"Viruses; dsRNA viruses; Partitiviridae; unclassified Partitiviridae"	RNA-dependent RNA polymerase [Ustilaginoidea virens partitivirus 2]	64.71	34	12	0	5	106	324	357	2e-06	52.8	CCCTTTCGTCGTCACAGCCTTCTTTCTTGACTATCTACCCTCTTTACTCATCGTATCCCACGGCTACATGCCCTCTCGCGGATATCATGACACCTCAGAACAAACAGTT	FVVTAFFLDYLPSLLIVSHGYMPSRGYHDTS
F1-6_A91	1E-050	Briza maxima	166	.	NP_619751.1	Oat chlorotic stunt virus	"Viruses; ssRNA viruses; ssRNA positive-strand viruses, no DNA stage; Tombusviridae; Avenavirus"	putative RNA-dependent RNA polymerase (p84) [Oat chlorotic stunt virus]	41.51	53	31	0	165	7	385	437	1e-05	51.2	TTCGCCATTGAGTCCGGAATGCAATTTGGAGACGGGTAGGTTTGTGAAGCCTATGGAGGCCCCGATCTGTAAGGCCATCGCTGCTTTGGCCGGCCACACCGTTGTGATGAAGGGCAAGAATGCATCACAGATCGGTGAAGTTCTTAAGCAGCATTGGCATACTATG	LSPECNLETGRFVKPMEAPICKAIAALAGHTVVMKGKNASQIGEVLKQHWHTM
F1-6_A91	1E-050	Briza maxima	592	Contig71_F1-6_A91_(79)	YP_392480.1	Rosellinia necatrix partitivirus 1-W8	"Viruses; dsRNA viruses; Partitiviridae; Betapartitivirus"	putative RNA-dependent RNA polymerase [Rosellinia necatrix partitivirus 1-W8]	72.32	177	49	0	533	3	1	177	5e-82	  269	###############################################################################################################################################################################################################################################################	MVLSNIRDYLHEAQLRIKKEWQTFQSSHETTGYSDQRPTDYDLRRYYDSARNYDAEQHRTSEYEHNFSQTYERCTNANIERNEPFEFYRPLDDHELPPNRYPLPGITVLP
F1-1_A53	1E-052	Capnophyllum africanum	166	Contig10_F1-1_A53_(17)	AFE83592.1	Raphanus sativas chrysovirus 1	"Viruses; dsRNA viruses; Chrysoviridae; Chrysovirus"	putative protease [Raphanus sativas chrysovirus 1]	47.92	48	25	0	18	161	504	551	3e-06	53.5	GGCATGGGGCTACAGATAAATTGAAGCATAATATTGCAGCAAAAGCTTATTCCTGGGTTATGGGTGTTACTGATGATGTTCCACATGTTGGACTCAACAGTTATGGCCTAACTGGAGTAGGACTTTTGAACGCTAATGAGATGAAGTTTTACCAATGTGCAGTAGG	LKHNIAAKAYSWVMGVTDDVPHVGLNSYGLTGVGLLNANEMKFYQCAV
F1-5_A30	1E-058	Ehrharta calycina	339	.	YP_002308574.1	Beet cryptic virus 1	"Viruses; dsRNA viruses; Partitiviridae; Alphapartitivirus"	putative RNA-dependent RNA polymerase [Beet cryptic virus 1]	48.57	105	54	0	20	334	1	105	1e-23	  105	###############################################################################################################################################################################################################################################################	MEYLTSAFNRLSGFLKPLKNLEYIGTYHFQPRTVPINDNTVEARQRVLLHSFKKYLYPFEINHITKELRRSDVSPESIYTDFLSGDVEPFDIKFDEHTHRALDLMQ
F1-5_A30	1E-058	Ehrharta calycina	477	.	AHH25153.1	Ustilaginoidea virens RNA virus 1	"Viruses; dsRNA viruses; Totiviridae; Victorivirus; unclassified Victorivirus"	RNA-dependent RNA polymerase [Ustilaginoidea virens RNA virus 1]	37.75	151	93	1	471	22	622	772	3e-21	  100	###############################################################################################################################################################################################################################################################	MKMPWLKKVLSGEWSLDGGPVFNQTSINTVSVGVPPLRRIEVDSRWANNGTVDYLTNHTSQVERAALEMTRADAGSLLLIPSYQKGLKEDHHLSEDVPIFTRLPKRQPRGADMVMDALKGHRAEGVLSGEPIVRFLEKRLTNDHLRELVYMAGGMV
C2-8_A13	1E-068	Avena byzantina	354	Contig204_C2-8_A13_(2)	AAG28732.1	Wheat streak mosaic virus	"Viruses; ssRNA viruses; ssRNA positive-strand viruses, no DNA stage; Potyviridae; Tritimovirus"	polyprotein [Wheat streak mosaic virus]	92.05	88	7	0	89	352	2116	2203	2e-54	181	###############################################################################################################################################################################################################################################################	LWLTWKVVGFHNLGGKGENYFTPVTSEVMEFLAEKAVVPLVPWKFSEEQVDLCGLIEANGADKFPFSKTISDLVNWQSLQMTKYCGENFKAIS
F1-6_A68	1E-074	Lolium perenne	375	.	AAC02066.2	Tobacco rattle virus	"Viruses; ssRNA viruses; ssRNA positive-strand viruses, no DNA stage; Virgaviridae; Tobravirus"	RNA polymerase [Tobacco rattle virus]	29.52	105	74	0	35	349	53	157	5e-10	67.0	###############################################################################################################################################################################################################################################################	LTHNTTSPADIRGKVTKIPASFAGKLTSGKQQLIRKLYPDFEVTFKQEKVQAHAAAACMRMLDRMLLKKRAPSGQRLISVGGNYEYELLTSSTVVHCCTPDHQLVNDGKEAAREVQRMARLRA
F1-6_A68	1E-074	Lolium perenne	579	Contig16_F1-6_A68_(13)	ABP68683.1	Barley yellow dwarf virus-PAV	"Viruses; ssRNA viruses; ssRNA positive-strand viruses, no DNA stage; Luteoviridae; Luteovirus"	P1 [Barley yellow dwarf virus-PAV]	96.74	92	3	0	48	323	1	92	2e-67	  131	###############################################################################################################################################################################################################################################################	MFFEILIGASAKAVKDFISHCYSRLKSIYYSFKRWLMEISGQFKAHDAFVNMCFGHMADIEDFEAELAEEFAAREDEVEEARSLLKLLVDPKIQNRGDRGLDRLLYEVERWCLCTTFLRAYQAGARGQE
F1-6_A68	1E-074	Lolium perenne	243	Contig203_F1-6_A68_(5)	YP_003934623.1	Blueberry latent virus	"Viruses; dsRNA viruses; Amalgaviridae; Amalgavirus"	fusion protein [Blueberry latent virus]	53.85	78	35	1	4	234	835	912	3e-22	  100	GGGCCTGAGGGCATTCATGAGAATATAGAAGACTACCAAGCTGCGGTGTTGTCAATGGTGGTTGATAATCCTTTCAACCACCATAATGTCAATCATATGATGCATCGCTATCTTATCGCTGGGCAAATCAGAAAGCAGGCCTTTATGGTCGAACCTGGTGTAGTGATGGAGCTAGCAAAGCAGAGGCCGAAGCATAATGAGGCAGTGCCATTTCCAGAGATCGCATACTACCGCAGTGTAAAT	LSMVVDNPFNHHNVNHMMHRYLIAGQIRKQAFMVEPGVVMELAKQRPKHNEAVPFPEIAYYRSVN
F1-6_A68	1E-074	Lolium perenne	425	Contig139_F1-6_A68_(8)	YP_002308574.1	Beet cryptic virus 1	"Viruses; dsRNA viruses; Partitiviridae; Alphapartitivirus"	putative RNA-dependent RNA polymerase [Beet cryptic virus 1]	51.09	137	67	0	414	4	1	137	2e-38	  147	###############################################################################################################################################################################################################################################################	MEYLTSAFNRLSGFLKPLKNLEYIGTYHFQPRTVPINDNTVEAHQRVLLHSFKKYLYPFEINHITKELRRSDVSPESIYTDFLSGDVEPFDIKFDEHTHRALDLMQSAFAPPSPALPVHLCDVEHHYDYKWNVNASPG
F1-6_A68	1E-074	Lolium perenne	248	Contig230_F1-6_A68_(10)	ACA61232.1	Ribes virus F	"Viruses; dsRNA viruses; Totiviridae"	RNA-dependent RNA polymerase, partial [Ribes virus F]	58.02	81	34	0	247	5	121	201	1e-22	98.6	AGTGGGGGAGGAAGCGGCAGCCGAACGTGTCCACAAGCGCCTTAACATGATGCTTAAGGGCAGCGAATCGTGCTGTTACGATTTTGACGACTTTAACGCGCAACACAGCACTGCATCGATGAAAGCTGTATTGCGAGCGTATCGGGATGCGTTTCGCTTACACATGAGTGAGGATCAGCTGATAGCAATAGAATGGGTGATAGCATCACTCGATGATATCACGATACATAATTCGATGGGCGGTTGGG	MMLKGSESCCYDFDDFNAQHSTASMKAVLRAYRDAFRLHMSEDQLIAIEWVIASLDDITIHNSMGGW
F1-4_A06	1E-078	Avena byzantina	355	Contig55_F1-4_A06_(2)	AGS12486.1	Hypericum japonicum associated circular DNA virus	"Viruses; ssDNA viruses; unclassified ssDNA viruses"	replication-associated protein [Hypericum japonicum associated circular DNA virus]	43.30	97	50	3	290	3	230	322	5e-19	81.3	###############################################################################################################################################################################################################################################################	LVRLGLDRQCGLDHLASTSTAVVCGTCLSSMSPVEYAVFDDMVGGLRAGYFNYKDWMGGQFNFTVQDKYMKKRSIKWGKPTIFICNEDPRDQPPAFNDRVGLDWAWLEENCVFYEV
F1-2_A75	1E-080	Asparagus rubicundus	455	Contig73_F1-2_A75_(24)	AFD63064.1	Chickpea yellows virus	"Viruses; ssDNA viruses; Geminiviridae; Mastrevirus"	coat protein [Chickpea yellows virus]	52.88	104	46	2	6	314	147	248	8e-23	  100	###############################################################################################################################################################################################################################################################	NKFFKGLGVATEWKNTNGGDIADIKTGAMYLVCAGDRGKDLVPMIYGKFRVYFKSVGLQ
F1-2_A75	1E-080	Asparagus rubicundus	280	Contig112_F1-2_A75_(7)	YP_052860.1	Helminthosporium victoriae 145S virus	"Viruses; dsRNA viruses; Chrysoviridae; Chrysovirus"	Hv145SV-protein 3 [Helminthosporium victoriae 145S virus]	75.00	84	21	0	2	253	543	626	5e-35	  137	###############################################################################################################################################################################################################################################################	MTWLRYTIADDVGGRVDRTEEEATGLADTYFRGTRCSVMYVENTGWIVKTFKDSEMPGVHESMGVTEEGMGMFAVVCPR
F1-5_A52	1E-087	Bromus diandrus	363	.	YP_009116900.1	Bromus-associated circular DNA virus 3	"Viruses; ssDNA viruses; unclassified ssDNA viruses"	capsid protein [Bromus-associated circular DNA virus 3]	67.53	77	25	0	4	234	23	99	1e-33	92.8	###############################################################################################################################################################################################################################################################	MILNLTSKKKRDTMAPNTAYPASTSAISGLQIQGSDQATMTIWSPTARMLREVFGKR
F1-4_A57	1E-089	.	350	.	YP_007889824.1	Red clover cryptic virus 2	"Viruses; dsRNA viruses; Partitiviridae; Betapartitivirus"	coat protein [Red clover cryptic virus 2]	32.53	83	52	1	114	350	12	94	1e-07	59.3	###############################################################################################################################################################################################################################################################	MSHSKFNAASRAATVSQKSVSIEYEEIKVPVPDSSFVSQFKTATGVHSARSNQYVIDVLPSFVSLNMFCIYHANLFISSLNPREHAKSLCRH
F1-4_A57	1E-089	.	436	Contig14_F1-4_A57_(9)	YP_001497151.1	Black raspberry virus F	"Viruses; dsRNA viruses; Totiviridae; Totivirus"	RNA-dependent RNA polymerase [Black raspberry virus F]	44.09	127	71	0	388	8	236	362	9e-28	  119	###############################################################################################################################################################################################################################################################	LQNNTQTNLLSIFEAEVLINRGIGAVDWKVERKNREEPNVVKMPDKTIYERALNIMQKGKHDRGRYPTMTWDKYWETRWQFTPTGSIKSQYSQDLEGMPGDFRLKNKFVALNTTDKVKFSDWADTEPSIHAWSSVKYESG
F1-4_A57	1E-089	.	562	Contig29_F1-4_A57_(2)	AGS12482.1	Hypericum japonicum associated circular DNA virus	"Viruses; ssDNA viruses; unclassified ssDNA viruses"	putative coat protein [Hypericum japonicum associated circular DNA virus]	50.43	115	57	0	105	449	119	233	6e-29	  119	###############################################################################################################################################################################################################################################################	MSGVSLPTVPLVPPKTCYMVGLRENIEITTNDGLPWQWRRICFTFKGKEFTDTSITGLNYYLQTSNGMTRTVNTAYGSTAVGVLQSLLFKGAAGVDWSNTITAPTDNTTISVKYDRTISIASGNEQGTIPALPSISPHGPQHNLCG
F1-4_A59	1E-094	Triticum turgidum	403	Contig36_F1-4_A59_(13)	ACT31752.1	Barley yellow dwarf virus-PAV	"Viruses; ssRNA viruses; ssRNA positive-strand viruses, no DNA stage; Luteoviridae; Luteovirus"	RNA-dependent RNA polymerase, partial [Barley yellow dwarf virus-PAV]	95.45	132	6	0	1	396	50	181	3e-84	  260	###############################################################################################################################################################################################################################################################	LRSRLRLVKDVKDEAKDNNRAAAKIGAEMFAPVDVQDLYSFTEVKKVETGLMKEVVKEKTAKC
F1-4_A59	1E-094	Triticum turgidum	464	Contig55_F1-4_A59_(12)	YP_002308574.1	Beet cryptic virus 1	"Viruses; dsRNA viruses; Partitiviridae; Alphapartitivirus"	putative RNA-dependent RNA polymerase [Beet cryptic virus 1]	55.10	147	66	0	17	457	1	147	4e-46	  169	###############################################################################################################################################################################################################################################################	LTHMEYLTSAFNRLSGFLKPLKNLEYIGTYHFQPRTVPINDNTVEAHQRVLLHSFKKYLYPFEINHITKELRRSDVSPESIYTDFLSGDVEPFDIKFDEHTHRALDLMQSAFAPPSPALPVHLCDVEHHYDYKWNVNAEPPFSTDEYFLNTN
F1-5_A27	1E-098	Avena byzantina	2536	Contig2_F1-5_A27_(682)	YP_009116901.1	Bromus-associated circular DNA virus 3	"Viruses; ssDNA viruses; unclassified ssDNA viruses"	replication-associated protein [Bromus-associated circular DNA virus 3]	74.75	297	30	1	2498	1608	72	323	2e-147	  449	###############################################################################################################################################################################################################################################################	MIRSRYAKRRGSRKSKTSYRTRRSYKGRTRSSVTKRRTRRTPRTSNKMILNLTSKKKRDTMAPNTAYPASTSAISGLQIQGSDQATMTIWSPTARMLREVFENDKSSVPSGREETTCYVVGVKERISLLTNTGKPWKWRRVVFTHKGPLPLGEQFEGPRVYSTITDVVGRDTYYRTLSPLPALSKTQIVEYLFKGQGNDNSGIADWTDITTAPMDTTRIKVLHDKVTHIQSGNESGVMRTTTRWHNVRKNIVYGDEEIGGQVLSSAMSTNSRPGIGDIYIFDIFTSLSNDASDSMAFVPTATVYWHER
F1-3_A58	1E-099	Avena byzantina	2594	Contig2_F1-3_A58_(344)	YP_009116901.1	Bromus-associated circular DNA virus 3	"Viruses; ssDNA viruses; unclassified ssDNA viruses"	replication-associated protein [Bromus-associated circular DNA virus 3]	76.27	354	39	1	189	1250	15	323	1e-168	  504	###############################################################################################################################################################################################################################################################	MIRSRYAKRRGSRKSKTSYRTRRSYKGRTRSSVTKRRTRRTPRTSNKMILNLTSKKKRDTMAPNTAYPASTSAISGLQIQGSDQATMTIWSPTARMLREVFENDKSSVPSGREETTCYVVGVKERISLLTNTGKPWKWRRVVFTHKGPLPLGEQFEGPRVYSTITDVVGRDTYYRTLSPLPALSKTQIVEYLFKGQGNDNSGIADWTDITTAPMDTTRIKVLHDKVTHIQSGNESGVMRTTTRWHNVRKNIVYGDEEIGGQVLSSAMSTNSRPGIGDIYIFDIFTSLSNDASDSMAFVPTATVYWHER
F1-2_A14	1E-100	Cysticapnos vesicaria	220	Contig44_F1-2_A14_(11)	NP_620487.1	Turnip yellows virus	"Viruses; ssRNA viruses; ssRNA positive-strand viruses, no DNA stage; Luteoviridae; Polerovirus"	CP read-through protein [Turnip yellows virus]	96.43	56	2	0	2	169	152	207	6e-29	  118	CGGGAGGAGGGCGTTTACAGCGTCTTACATCAACGGGACAGAATGGCACGACGTTGCCGAGGACCAATTCAGGATCCTCTACAAAGGCAATGGTTCTTCATCGATAGCTGGTTCATTCAGAATCACCATAAAGTGTCAATTCCACAACCCGAAATAGGTAGACGAGGAACCCGGCCCTAGCCCAGGGCCTTCTCCCTCTCCACAACCCACACCCCAAGCT	GRRAFTASYINGTEWHDVAEDQFRILYKGNGSSSIAGSFRITIKCQFHNPK
F1-2_A14	1E-100	Cysticapnos vesicaria	432	Contig80_F1-2_A14_(8)	AFH09414.1	Xanthophyllomyces dendrorhous virus L1b	"Viruses; dsRNA viruses; Totiviridae; Totivirus"	RNA-dependent RNA polymerase [Xanthophyllomyces dendrorhous virus L1b]	43.64	110	62	0	57	386	646	755	8e-23	  104	###############################################################################################################################################################################################################################################################	MIDNLIRPGPAGTLEVEVPQLAGVQDYALEVAKSLEMLGDIETLVSRVRTATLAAVTPKSRKMNIIPNPNVEAYKTT
F1-2_A14	1E-100	Cysticapnos vesicaria	377	Contig55_F1-2_A14_(3)	YP_009021855.1	Dragonfly-associated circular virus 2	"Viruses; ssDNA viruses; unclassified ssDNA viruses"	putative coat protein [Dragonfly-associated circular virus 2]	52.78	72	34	0	238	23	43	114	1e-06	55.5	###############################################################################################################################################################################################################################################################	RPSARRYRSTGRTRRYTRKRPMSKRSILNVTSRKKRDTMLSYANTTAAGAQQTPAPGPLYVKGDTGAYCLWIATGRDLTPGSG
F1-2_A66	1F-006	Thamnochortus spicigerus	356	.	BAM36402.1	Rosellinia necatrix partitivirus 4	"Viruses; dsRNA viruses; Partitiviridae; unclassified Partitiviridae"	RNA-dependent RNA-polymerase [Rosellinia necatrix partitivirus 4]	75.65	115	28	0	6	350	439	553	4e-53	  187	###############################################################################################################################################################################################################################################################	MDNLLHFLHMWYNNMTFLSVDGFAYYRLFAGVPSGLFNTQYLDSFGNLFLMIDGMIEFGFSDEEIRTFVLFVLGDDNSGFTHLSLQRLDEFITFLERYALRL
C2-8_A24	1F-010	Tetragonia sp.	240	.	AHB87058.1	Andropogon virus	"Viruses; ssRNA viruses; ssRNA positive-strand viruses, no DNA stage; Tymovirales; unclassified Flexiviridae"	putative RNA replicase, partial [Andropogon virus]	47.44	78	41	0	2	235	54	131	9e-18	83.2	TGTTTCCCACCTATTCCTGAAGAAGAGCAAAGCGAACATGATGCGGAGACAGCCTGATCTTGACACGTACATCAACGCCACCATGGAACCAAAAGATTTTTCGAGGTATTCACCAGAAACAATTTACACCTCTATCCCCAGAATTGAAACGAGAGTTGTCCACATATCTGACACGATACATTTTTGGCAACCCTATCATCTCTTAGAGATATTTGAGAAAAATCCAATGATAGACCTACT	LKKSKANMMRRQPDLDTYINATMEPKDFSRYSPETIYTSIPRIETRVVHISDTIHFWQPYHLLEIFEKNPMIDL
F1-8_A01	1F-011	Microcodon sp.	634	Contig71_F1-8_A01_(4)	YP_007889824.1	Red clover cryptic virus 2	"Viruses; dsRNA viruses; Partitiviridae; Betapartitivirus"	coat protein [Red clover cryptic virus 2]	42.28	123	71	0	373	5	59	181	2e-30	  113	###############################################################################################################################################################################################################################################################	MFCIYHANLFISSLNPREHAKVSAATLTMYFMALIYAHFLVSDCYIRPQSSIHADFILDNNWSRDFLYFLLNLPVPEFLVPVIKQFSATSSARRNNIIFCPSAAAFNHNIHHGRIYPP
F1-8_A01	1F-011	Microcodon sp.	652	Contig122_F1-8_A01_(17)	BAM68540.1	Phaseolus vulgaris endornavirus 2	"Viruses; dsRNA viruses; Endornaviridae; Endornavirus"	polyprotein [Phaseolus vulgaris endornavirus 2]	27.49	171	119	3	10	513	575	743	4e-12	75.9	###############################################################################################################################################################################################################################################################	LHVLLATVHSRRKMAWVQETEIMNDPHSIYGNAWGKSSWVAALEYVIRVVGDYAGGWLEQYNKRATAAERFELIRPWVEDPFWEILDQLWDSSYNTDLIHYDTRNEEEVVVVKNEVVCEHHNLTCMHDSEGPDICVCCCTYTSTVGNKCECCNVDICTHNCETNVLTAQFTCQETLRRGYAVAVVFRSPLKNAYRATYGSPKNQTDG
F1-4_A42	1F-017	Gymnodiscus sp.	104	.	AGH15626.1	Southern tomato virus	"Viruses; dsRNA viruses; Amalgaviridae; Amalgavirus"	fusion protein, partial [Southern tomato virus]	58.06	31	13	0	3	95	222	252	2e-05	48.5	GAGGGGGCAGCCACGTAGGGGAGGGCCAGTTTGGGAACGACATGATACATTGGATTGAGTTCATCCGGGACAATCCGTGTACCAAATACTTGAAGACGTAACTA	GQFGNDMIHWIEFIRDNPCTKYLK
F1-4_A42	1F-017	Gymnodiscus sp.	127	Contig5_F1-4_A42_(10)	YP_001911123.1	Ceratocystis polonica partitivirus	"Viruses; dsRNA viruses; Partitiviridae; unclassified Partitiviridae"	putative capsid protein [Ceratocystis polonica partitivirus]	69.23	39	12	0	121	5	95	133	2e-07	56.2	AATGTCCCTTTTTCTATAGAAGTTGTCCCTGACGCTCGCTTCCCCTTGTATGTGATCACCGAATATGTTCAACGAACATACTCAAACCTTGACTTCGAGTCATACTCTATGGTTAGCCCAGCCCCCA	PFSIEVVPDARFPLYVITEYVQRTYSNLDFESYSMVSPA
F1-2_A05	1F-023	Cysticapnos vesicaria	156	Contig24_F1-2_A05_(9)	YP_052859.1	Helminthosporium victoriae 145S virus	"Viruses; dsRNA viruses; Chrysoviridae; Chrysovirus"	putative capsid protein [Helminthosporium victoriae 145S virus]	52.27	44	21	0	10	141	802	845	1e-06	54.7	GTAGGGCTGGCGATGACTGAGGAGGACATAAAGCATGTGACACACATAAGGAATTCGTACACAAGGAGCTACCGCGGTGCTGAGAGCGGACACAATAGGGTGTTTGCGGAGGCAGATGGTAAGCTGCTGTCGCTGGAAATAGTAGTAAGTTGAAGA	MTEEDIKHVTHIRNSYTRSYRGAESGHNRVFAEADGKLLSLEIVVS
F1-8_A26	1F-024	Willdenowia incurvata	456	.	YP_007697651.1	Xanthophyllomyces dendrorhous virus L1A	"Viruses; dsRNA viruses; Totiviridae; Totivirus"	RNA-dependent RNA polymerase [Xanthophyllomyces dendrorhous virus L1A]	60.93	151	59	0	455	3	499	649	2e-56	  199	###############################################################################################################################################################################################################################################################	LALPQACLRQGRKLNIRMQSAKCAFGAIAEFLRIDHKRGSKGQYMSRAIATLVHPRIESRISTDARDLIQSMENRFQDVFDRGMKLETIAALRYLYYKRQAKICEVDVQDFYVIKNAHRVVGGISENEDAKVNVKIEPGALKQEGVTVPVL
F1-1_A80	1F-028	Bromus diandrus	373	.	AGS12486.1	Hypericum japonicum associated circular DNA virus	"Viruses; ssDNA viruses; unclassified ssDNA viruses"	replication-associated protein [Hypericum japonicum associated circular DNA virus]	62.67	75	22	2	371	162	143	216	3e-19	90.9	###############################################################################################################################################################################################################################################################	MLTGDLPRSLPSMSTHEDLLLFQEMLTAEMTGYRNLVSDWKTHT
F1-8_A58	1F-031	Zaluzianskya sp.	491	Contig34_F1-8_A58_(12)	YP_007889825.1	Hop trefoil cryptic virus 2	"Viruses; dsRNA viruses; Partitiviridae; Betapartitivirus"	RNA-dependent RNA polymerase [Hop trefoil cryptic virus 2]	65.22	115	40	0	486	142	91	205	3e-54	  144	###############################################################################################################################################################################################################################################################	MYHYGHVIHDPSPSSQSSSTDNLSDLSETSEPPVTEFGYSLDPQIYNLICSRYPEYLSVVNTYCRPIGTVNATFSDFNKEQKPSAPIDPDRKNLCFHTFSNSLMLIPTFRYILSIRNIARLLL
F1-7_A13	1F-038	Anagallis sp.	489	.	EU082131.1	Black raspberry virus F	"Viruses; dsRNA viruses; Totiviridae; Totivirus"	Black raspberry virus F, complete genome	73.33	90	24	0	149	238	3641	3730	0.001	55.4	###############################################################################################################################################################################################################################################################	MRHKFYGFNAMPDLPFSHFYGRRREMQAKASEKYEWGKNRAIYGVDNTNFXMTSYGMAGCEELLAGIFPIGVEAEARKVSRTVEQVLRDGIPFVRFPRFQLST
F1-1_A16	1F-051	.	300	Contig54_F1-1_A16_(5)	YP_004901701.1	Blueberry necrotic ring blotch virus	"Viruses; ssRNA viruses; ssRNA positive-strand viruses, no DNA stage"	polymerase [Blueberry necrotic ring blotch virus]	40.85	71	39	1	17	229	1030	1097	1e-04	50.4	###############################################################################################################################################################################################################################################################	MWGCDYLYFCSKYWLYVDGWWYRVADPERKFESLCAAVSVDNTGDDKMSEKWVSLRDDLRHYNNGVVMEELANAVMASNPRRTRPPVMLIGGLAQLPQN
F1-1_A16	1F-051	.	315	Contig81_F1-1_A16_(8)	ADV15444.1	Heterobasidion partitivirus 5	"Viruses; dsRNA viruses; Partitiviridae; unclassified Partitiviridae"	putative RNA-dependent RNA polymerase [Heterobasidion partitivirus 5]	54.37	103	47	0	5	313	88	190	3e-29	  120	###############################################################################################################################################################################################################################################################	LMQLAFAPPSPALPVHLCDVEHHYDYKWNVNAEPPFSTDEYFLNNRKSYGDFWDEPSQSWLNYVNPLDLGRRLGLMPKSAVLETITP
F1-1_A16	1F-051	.	397	.	AGP05336.1	Sclerotinia sclerotiorum hypovirulence associated DNA virus 1	"Viruses; ssDNA viruses; unclassified ssDNA viruses"	capsid protein [Sclerotinia sclerotiorum hypovirulence associated DNA virus 1]	76.74	43	10	0	5	133	270	312	4e-13	73.9	###############################################################################################################################################################################################################################################################	FSTDSKAGMGDYYIVDIIQPGTGATATDYLQIGANSTMYWHEK
F1-6_A69	1F-059	Avena fatua	231	Contig50_F1-6_A69_(20)	AEX87908.1	Heterobasidion partitivirus 7	"Viruses; dsRNA viruses; Partitiviridae; unclassified Partitiviridae"	capsid protein [Heterobasidion partitivirus 7]	44.59	74	28	2	222	1	220	280	7e-09	61.6	AACTTCGCCTACATCGTAACTGCCACCATCCCTTCCGTATCTACCACCGCTCGTACATACAAAGTTGGAAATCTCACTGGCTGCTACTACTCGCGTACTACCACATCTGGTACTGGCCGCACCGCTACTACCTCGACGTCGCACTACTACTATCCCAACTGGCTCTCCCAAGCAATCTTGCCCTTCGCAGATCCCGCAACTCATCGTCAACATCTCCGTCGCACTGGAATC	VGNLTGCYYSRTTTSGTGRTATTSTSHYYYPNWLSQAILPFADPATHRQHLRRTG
F1-7_A84	1F-068	Bromus diandrus	385	.	YP_007889825.1	Hop trefoil cryptic virus 2	"Viruses; dsRNA viruses; Partitiviridae; Betapartitivirus"	RNA-dependent RNA polymerase [Hop trefoil cryptic virus 2]	62.10	124	47	0	6	377	539	662	2e-46	  169	###############################################################################################################################################################################################################################################################	MTLSRTKSLITMLRSKIETLGYRCNFGQPLRDLPKLVAQLCYPEHKIKYRTMSARAIGLAYAASGQDETFHSFCKDVYTMFSPFYNPDPRSLLNLQRSVFRDLDFD
F1-5_A53	1F-069	Avena byzantina	415	Contig48_F1-5_A53_(14)	YP_007517174.1	Furcraea necrotic streak virus	"Viruses; ssRNA viruses; ssRNA positive-strand viruses, no DNA stage; Tombusviridae; Macanavirus"	polymerase-associated protein [Furcraea necrotic streak virus]	41.13	124	68	2	372	1	609	727	3e-23	  105	###############################################################################################################################################################################################################################################################	MSWRRSFFCQASPYFDGESWRMIRDPHTTLSKDCLSIIPLESELSYGAWISAVGECGLAMAGDVPIYGAFYNCLYQNGQRLMRGRTSKLHKHQLMESGMSFLSKGMHYKYSQPTQLGRASFYHSYGIIPQL
F1-5_A53	1F-069	Avena byzantina	559	Contig33_F1-5_A53_(12)	YP_007889825.1	Hop trefoil cryptic virus 2	"Viruses; dsRNA viruses; Partitiviridae; Betapartitivirus"	RNA-dependent RNA polymerase [Hop trefoil cryptic virus 2]	71.26	87	25	0	3	263	459	545	1e-54	  134	###############################################################################################################################################################################################################################################################	LKFAHSSFSSLVMIIPLCYQSTSLVSINFLKFLESYALSRYNMTLSLTKSVLTTLRSKIETLGYECNHGDPKRDIGKLVAQLCYPENGPQAPHHVRSRNWNRLRIRWAAISSFTPSVKIFTIFSVMT
F1-5_A53	1F-069	Avena byzantina	511	Contig177_F1-5_A53_(2)	YP_009116901.1	Bromus-associated circular DNA virus 3	"Viruses; ssDNA viruses; unclassified ssDNA viruses"	replication-associated protein [Bromus-associated circular DNA virus 3]	86.59	82	11	0	503	258	242	323	7e-43	  156	###############################################################################################################################################################################################################################################################	HVVFDDXRGGIKFFPSFKEWLGCQAYVTVKCLYREPKLVKWGKPSIYLANTDPRDEMQNSEIEWMNKDCIFVEVNSPIFHAN
F1-1_A64	1F-070	Avena fatua	366	Contig217_F1-1_A64_(7)	KM598384.1	Sclerotinia sclerotiorum hypovirulence associated DNA virus 1	"Viruses; ssDNA viruses; unclassified ssDNA viruses"	Sclerotinia sclerotiorum hypovirulence associated DNA virus 1 isolate SsHADV-1-US-549SR-12, complete genome	77.36	159	34	2	5	162	1878	2035	7e-23	  118	###############################################################################################################################################################################################################################################################	PKYSMPSYHVQARYILLTYSQCELDPWAASNHLGSLGAECIIGRELHSDGGSHLHAFADFGRKFRSRKVDVFDVGGHHPNV
F1-4_A32	1F-071	Capnophyllum africanum	189	Contig80_F1-4_A32_(3)	YP_001497151.1	Black raspberry virus F	"Viruses; dsRNA viruses; Totiviridae; Totivirus"	RNA-dependent RNA polymerase [Black raspberry virus F]	74.58	59	15	0	11	187	518	576	1e-21	98.2	AGTTGCAGGTGTAGTAGATTCCGTACACAACGGCGATGACGTATTATTATCTGTGCGGAACCTTAAGGCGGTACTTGATATAGATGTCAAGATGGCAAAGATCAATGCTAGGTCGCAACCTAGTAAATGCAACGTATTTAGTATCGGTGAGTTCCTAAGAGTGGATCATAAAATAGAGAAAGACAAATG	VVDSVHNGDDVLLSVRNLKAVLDIDVKMAKINARSQPSKCNVFSIGEFLRVDHKIEKDK
F1-7_A83	1F-073	Lebeckia sepiaria	357	Contig14_F1-7_A83_(2)	ABO26880.1	Grapevine leafroll-associated virus 3	"Viruses; ssRNA viruses; ssRNA positive-strand viruses, no DNA stage; Closteroviridae; Ampelovirus"	RNA polymerase, partial [Grapevine leafroll-associated virus 3]	59.65	114	46	0	353	12	25	138	2e-36	  134	###############################################################################################################################################################################################################################################################	LVTTMTKELSLTIGSQRRSGGPNTWAGNTIVLLGLLSILLRDQPVELVLLSGDDSLIFSKVDLELQTNEISLSYGFDVKLYQQSVPYFCSKYFVQTRKF
F1-7_A83	1F-073	Lebeckia sepiaria	211	Contig44_F1-7_A83_(4)	YP_459944.1	Alternanthera mosaic virus	"Viruses; ssRNA viruses; ssRNA positive-strand viruses, no DNA stage; Tymovirales; Alphaflexiviridae; Potexvirus"	replicase [Alternanthera mosaic virus]	61.22	49	19	0	61	207	594	642	3e-13	74.3	CCGGGGTCGGGCTAGCTATCCTCGATGAGTTGTTAAAGAAGATAGATCTGGGGGGCGGATTTCAACCAATGCCTCGTTCAGAAGTACAACAAAGGAGGTTTTGTGCCTTACCATTCAGATAATGAGAAGTGTTACGATAGAGATGTTGAGGTTCTGACCTACAATTATAGAGGCGAAGCAATCTTCTCAGTATCTTGCGAAGTGGGAGGGC	FNQCLVQKYNKGGFVPYHSDNEKCYDRDVEVLTYNYRGEAIFSVSCEVG
F1-7_A83	1F-073	Lebeckia sepiaria	317	Contig39_F1-7_A83_(6)	YP_001649206.1	Magnaporthe oryzae virus 2	"Viruses; dsRNA viruses; Totiviridae; Victorivirus"	RNA-dependent RNA polymerase [Magnaporthe oryzae virus 2]	44.44	99	48	3	25	303	198	295	8e-14	77.4	###############################################################################################################################################################################################################################################################	LVELNTLLGRGVNPVDLCAEARYRCRRRDVEQKVVHFPEEDLRRVVRSILSDEISGKVEFESLEKHWESRWSRHM
F1-1_A74	1F-078	Bromus diandrus	275	Contig41_F1-1_A74_(8)	YP_003104795.1	Sclerotinia sclerotiorum hypovirulence associated DNA virus 1	"Viruses; ssDNA viruses; unclassified ssDNA viruses"	coat protein [Sclerotinia sclerotiorum hypovirulence associated DNA virus 1]	61.45	83	32	0	250	2	166	248	1e-26	  110	###############################################################################################################################################################################################################################################################	LFFNINNNQSPGARSLITDLLFKGAEGVDWNDYIIAPTDTTRVDIKFDKTWTLSSGNANGVVRERKLWH
F1-5_A36	1F-082	Conicosia sp.	382	Contig111_F1-5_A36_(2)	AFE83590.1	Raphanus sativas chrysovirus 1	"Viruses; dsRNA viruses; Chrysoviridae; Chrysovirus"	putative RNA-dependent RNA polymerase [Raphanus sativas chrysovirus 1]	56.56	122	53	0	5	370	372	493	9e-37	  144	###############################################################################################################################################################################################################################################################	MPMWEEILPLYFVRERKFKEVLSEFHSLVRISNWFGTMPISEETRQSLMYMNMLTGRKMYDADWKKVFA
F1-2_A52	1F-086	Pharnaceum incanum	222	Contig2_F1-2_A52_(3)	AFH09413.1	Xanthophyllomyces dendrorhous virus L1b	"Viruses; dsRNA viruses; Totiviridae; Totivirus"	capsid protein [Xanthophyllomyces dendrorhous virus L1b]	43.33	60	34	0	3	182	1	60	3e-07	56.6	CAATGCATACGGAATATATCAACAGCTTTCTCAAACTGGGAATCGGTGCGTCGCTAGATGTAAAATTCGGCGATGGCAGGTTTTCTGTTATCAATAAAACCCGCATCCACGCCAAAGCAGGTTTACAAACATACACAGCCGGTCTAGAGTTGATGTCAGACTTTCAAATAACTGGCTGGAAACACGGCAGGCAGGCTATGCAGCCTACAAACACATACTACG	MHTEYINSFLKLGIGASLDVKFGDGRFSVINKTRIHAKAGLQTYTAGLELMSDFQITGWKHGRQAMQPTNTYY
F1-2_A31	1F-087	.	507	Contig1_F1-2_A31_(8)	YP_052860.1	Helminthosporium victoriae 145S virus	"Viruses; dsRNA viruses; Chrysoviridae; Chrysovirus"	Hv145SV-protein 3 [Helminthosporium victoriae 145S virus]	42.96	142	80	1	498	73	648	788	6e-28	  120	###############################################################################################################################################################################################################################################################	MYKPRQAVMKKPSGGFKVMKEYNKGELVRFDRVSVPGDGSCGVHAIVKGLEIEGLIEKRESEKVRKEIRSRLYDKDWDNVQDLARIAMEVGCGLQVIDADNMVMHEFGDKESMPLGIVYRGGHYDVDKK
F1-6_A64	1F-092	Capnophyllum africanum	269	Contig28_F1-6_A64_(2)	YP_007891054.1	Dill cryptic virus 2	"Viruses; dsRNA viruses; Partitiviridae; Betapartitivirus"	RNA-dependent RNA polymerase [Dill cryptic virus 2]	41.11	90	50	2	264	4	16	105	3e-08	60.5	###############################################################################################################################################################################################################################################################	RLRNEWKNFQSSFSDPELTTQKIQDADTTRHYKFIRLNTEQDIKILESEYESLQTFIHRNDLAHEPFELFKRPINMPPPPQDRIPA
F1-6_A64	1F-092	Capnophyllum africanum	225	.	YP_052860.1	Helminthosporium victoriae 145S virus	"Viruses; dsRNA viruses; Chrysoviridae; Chrysovirus"	Hv145SV-protein 3 [Helminthosporium victoriae 145S virus]	55.93	59	26	0	225	49	569	627	5e-13	73.6	GGCGGCAGGGTTGATGAGACTGAAAATGAGGCGTCGAATCTTGTTGAGACGTTCCTAAGTGGAACGAGATGTAGTGTGGTGTACACGACAATAAGAGGATGGCAAGTGGAGGTGTATGAAAACCCAGAATTACCAGGAGTTGGAGAGAGCATGGGAATTAAAGATGCAGGTGTCTTTAAGGAAGAGGAGAAAGATGATGATGACGATGTCCAGGGAGGATGAAAA	GGRVDETENEASNLVETFLSGTRCSVVYTTIRGWQVEVYENPELPGVGESMGIKDAGVFKEEEKDDDD
F1-1_A60	1F-093	Triticum turgidum	221	Contig10_F1-1_A60_(4)	ACT31756.1	Barley yellow dwarf virus-PAV	"Viruses; ssRNA viruses; ssRNA positive-strand viruses, no DNA stage; Luteoviridae; Luteovirus"	Orf5, partial [Barley yellow dwarf virus-PAV]	100.00	40	0	0	125	6	55	94	4e-18	84.3	TCGCCCGCACGAGCTCCACAGCCCGCACCTGAACCAACACCAGCTCCACAGCCCGCGCCAGCTCCACAGCCCGCACCTGAACCAACTCCTGCACCAGTCCCCAAAAGATTCTTTGAGTATATCGGAACTCCAACCGGTACAATCTCAACTAGAGAAAACTCTGACAGTATATCTGTCAGCAAGCTCGGTGGACAGTCGATGCAGTATATAGAGAACGGACA	VPKRFFEYIGTPTGTISTRENSDSISVSKLGGQSMQYIEN
F1-5_A26	1F-099	Avena byzantina	343	.	AFR54439.1	Heterobasidion partitivirus 4	"Viruses; dsRNA viruses; Partitiviridae; unclassified Partitiviridae"	RNA-dependent RNA polymerase, partial [Heterobasidion partitivirus 4]	72.81	114	30	1	341	3	31	144	1e-49	  171	###############################################################################################################################################################################################################################################################	LIHAIMWRTRTYLDFEHGYCPTKDYPDYPDWDGHKALRLQRLFIWTLENIFKAPIVLPDGKMYIRRFAGIPSGLFITQLLDSWYNYVMIATILSVMGFDPKTCIIK
F1-5_A26	1F-099	Avena byzantina	385	Contig79_F1-5_A26_(2)	YP_009116900.1	Bromus-associated circular DNA virus 3	"Viruses; ssDNA viruses; unclassified ssDNA viruses"	capsid protein [Bromus-associated circular DNA virus 3]	83.33	30	5	0	94	5	45	74	2e-06	54.3	###############################################################################################################################################################################################################################################################	MIRSRYAKRRGSRKSKTSYRTRRSYKGRTRSSVTKRRTRRTPRTSNKMILNLTSKKKRDTMAPNTAYPASTSAISGS
C2-8_A33	1G-001	Staberoha distachyos	406	Contig13_C2-8_A33_(3)	YP_003868436.1	Rhododendron virus A	"Viruses; dsRNA viruses; Amalgaviridae; Amalgavirus"	putative fusion protein [Rhododendron virus A]	51.82	110	53	0	346	17	520	629	3e-28	120	###############################################################################################################################################################################################################################################################	LPFLTARLGFRTKLLSKEEAMRRLGEGKAMGRAVMMMDALEQAASSPMYNVLSHYTFERRLERNCGFKNTIIRASSDWPAIWAHVREAEAIVELDVGVKG
C2-8_A33	1G-001	Staberoha distachyos	272	.	AAX18693.1	Barley yellow dwarf virus-PAV	"Viruses; ssRNA viruses; ssRNA positive-strand viruses, no DNA stage; Luteoviridae; Luteovirus"	RNA polymerase, partial [Barley yellow dwarf virus-PAV]	95.51	89	4	0	1	267	86	174	8e-54	186	###############################################################################################################################################################################################################################################################	MGYFQKSIIEEVGYCKTYPAQLLADSYSAGKRAMYHKAIASLKTVPYHQKDANVQAFLKKEKHWMTKDIAPRLICPRST
C2-8_A33	1G-001	Staberoha distachyos	287	.	BAM36402.1	Rosellinia necatrix partitivirus 4	"Viruses; dsRNA viruses; Partitiviridae; unclassified Partitiviridae"	RNA-dependent RNA-polymerase [Rosellinia necatrix partitivirus 4]	41.94	93	54	0	3	281	41	133	1e-14	79.0	###############################################################################################################################################################################################################################################################	MYKGTYAPKEKEERFKIFEAEYQKIVQSFQINDSTRDQPFELRRPLPDDFQLPESRTPAPGLKFVPYQYHSGHVIHENPATSRPLHPDKQ
F1-4_A82	1G-002	Lebeckia sepiaria	228	Contig35_F1-4_A82_(2)	AAO67369.1	Petunia vein clearing virus	"Viruses; Retro-transcribing viruses; Caulimoviridae; Petuvirus"	polyprotein 1, partial [Petunia vein clearing virus]	60.00	60	24	0	227	48	1675	1734	2e-15	80.9	TACCCTCACCATCCCTTCTTCTGGCCAACTTGTTCTCTAGACTGATGCCAGTGATATTTTCTGGGGAGCCGTTCTCATTGAAGATCGAGTAGGTCAACGGAGATACTGTGGCCATGCCAGTGGAAAATTCAAAGATGCCCAACAGCATTATCACACAATCTATAAAGAGATTCTTGCTGTCATATGGAATCCAAAAGCTGGATTTCCACCTCAGGACAAGAAACTTTG	TLTIPSSGQLVLTDASDIFWGAVLIEDRVGQRRYCGHASGKFKDAQQHYHTIYKEILAV
F1-8_A17	1G-010	Staberoha distachyos	428	Contig107_F1-8_A17_(8)	AGB93802.1	Turnip rosette virus	"Viruses; ssRNA viruses; ssRNA positive-strand viruses, no DNA stage; Sobemovirus"	polyprotein P2a2b, partial [Turnip rosette virus]	46.55	58	29	2	210	40	72	128	3e-07	55.8	###############################################################################################################################################################################################################################################################	MSLSTMLLSMMLLLSLEILLTVVLTSQSRGIEECIAPLLLLPALAGFYIWRARRSVKVTLVDAPSAPLTLVGDVMLDPQHGLTAQVAVNGKLETVIIQPKYWQFLNPALKNGDQETVCAASFTSSIKPSAD
F1-3_A89	1G-013	Hemimeris sp.	231	.	AFH09414.1	Xanthophyllomyces dendrorhous virus L1b	"Viruses; dsRNA viruses; Totiviridae; Totivirus"	RNA-dependent RNA polymerase [Xanthophyllomyces dendrorhous virus L1b]	42.25	71	41	0	5	217	601	671	2e-06	54.7	AATGTACTTACCACGTGCAATAGCCACGCTAGTACACTCGCGAATTGAGAGCGGCCCTGCGACGTCACTCGCAGAAACAGTGAGAGCAAACGAAACAAGGCTGAGTGAGTTCGTCGACAGAGGAGGAGACATTAATACGGCGTTAAAACTTAGAATGCTGTACATGCGTAGGGTATCTAAAATATATGGTAACACGACAAAGCAAGCCTATAACCTGCTAGAGGCATCCGG	MYLPRAIATLVHSRIESGPATSLAETVRANETRLSEFVDRGGDINTALKLRMLYMRRVSKIYGNTTKQAYNLLEAS
F1-6_A03	1G-015	Aspalathus sp.	179	.	YP_438200.1	Oryza sativa endornavirus	"Viruses; dsRNA viruses; Endornaviridae; Endornavirus"	polyprotein [Oryza sativa endornavirus]	49.12	57	29	0	4	174	4302	4358	1e-10	66.2	AGAGAGTTGGCAGCGCATGCCAGAAACTTAACTGACGTACACTGCATGTTCGAAAACGATTTAAAAGAACAAGATAAACAAACAGATAAACCATTGCTGGATGTAGAAGATGCCGTATATCAATTGGTAGGTGTAAGCGAAACAGTGTTAACATCATGGAGAAGTATGCACAATGCTGA	LAAHARNLTDVHCMFENDLKEQDKQTDKPLLDVEDAVYQLVGVSETVLTSWRSMHNA
F1-6_A03	1G-015	Aspalathus sp.	212	.	ABQ53134.1	Fusarium oxysporum chrysovirus 1	"Viruses; dsRNA viruses; Chrysoviridae; Chrysovirus"	putative RNA polymerase, partial [Fusarium oxysporum chrysovirus 1]	60.61	66	25	1	210	13	526	590	4e-15	79.3	TCATAGTGTGCGCATACGTTCTATCCGCTGCTGAGAGGCAGGGTCAGGTGGGAAATGTGAGATTGAATGCTGAGCCAGATGATGATATAGCATATTTTGAGATGAAGATGATGGACGGAATACCAAGACTATTGTTCGATTGGGTTAATTACAATGTATTCCATTCACTAGATGAAATGGCATTGGTCATGGAGAAACTGGGAGTATGGAGG	LNAEPDDDIAYFEMKMMDGIPRLLFDWVNYNVFHSLDEMALVMEKLGVWR
F1-6_A03	1G-015	Aspalathus sp.	167	.	AFH09414.1	Xanthophyllomyces dendrorhous virus L1b	"Viruses; dsRNA viruses; Totiviridae; Totivirus"	RNA-dependent RNA polymerase [Xanthophyllomyces dendrorhous virus L1b]	46.81	47	25	0	1	141	626	672	1e-04	48.5	TTGGAGGCGTTGGAGTCAAGGCTGGATGATTCTGTATCGAGGGGCATGCCTATATGGTTAGCCTCGTCGCTGCGCCACAAGTACTATAACCGACAATGCGAGCGTTTGCACATGACAGTGAGCGACTGTTACAAAATCAAACATCACACAGGTGCGCAGGTAGACAA	LEALESRLDDSVSRGMPIWLASSLRHKYYNRQCERLHMTVSDCYKIKHHTGAQVD
F1-2_A08	1G-028	Tulbaghia capensis	368	Contig142_F1-2_A08_(5)	YP_003104769.1	Primula malacoides virus China/Mar2007	"Viruses; dsRNA viruses; Partitiviridae; Betapartitivirus"	putative capsid protein [Primula malacoides virus China/Mar2007]	61.22	98	38	0	314	21	409	506	1e-31	  128	###############################################################################################################################################################################################################################################################	LLVMLSTLLLLPPRIPVALPANHQITRFLPFDLVAQVDAPNPFPRHDNNDLIQFDETIHTTPSVLVLDTDGDQTITAHLATLTGKIIESYELDGSTIEMPDASKSLGLTKLSFSLILPTR	
F1-7_A89	1G-031	Euphorbia mauritanica	172	.	AGV33541.1	Cherry green ring mottle virus	"Viruses; ssRNA viruses; ssRNA positive-strand viruses, no DNA stage; Tymovirales; Betaflexiviridae; unassigned Betaflexiviridae"	RNA-dependent RNA polymerase, partial [Cherry green ring mottle virus]	71.43	56	16	0	5	172	14	69	3e-24	98.2	CTGGCTGTTATGTAGATTTGCTCCATGGATAAGGTACATAGAAAAGAAGGTCTTCAAAGTTATGCCGAATAATTTTTACATTCATTCCGGTAAAAACTTTGATCAATTGAATCAGTGGGTTATTGAAAATGACTTTTCTGGGCTATGCACTGAATCAGATTACGAGGCTTTT	LLCRFAPWIRYIEKKVFKVMPNNFYIHSGKNFDQLNQWVIENDFSGLCTESDYEAF	
F1-1_A41	1G-033	Cysticapnos vesicaria	370	.	YP_052860.1	Helminthosporium victoriae 145S virus	"Viruses; dsRNA viruses; Chrysoviridae; Chrysovirus"	Hv145SV-protein 3 [Helminthosporium victoriae 145S virus]	60.00	110	44	0	5	334	518	627	5e-40	  152	###############################################################################################################################################################################################################################################################	MGVRKTRPHAFVNSLKIGEDTLSGSDYKFLQGTQGGFKMTWLRYTISDDVGGRVDETENEATNLVETFFNGTRCSVVYTVIKGWQVEVYENPEIPGVGESMGIKDTGVFKSEEESMDN	
C2-8_A14	1G-039	.	701	Contig105_C2-8_A14_(10)	YP_003868436.1	Rhododendron virus A	"Viruses; dsRNA viruses; Amalgaviridae; Amalgavirus"	putative fusion protein [Rhododendron virus A]	29.38	177	119	3	104	625	38	211	7e-10	68.6	###############################################################################################################################################################################################################################################################	MAGRGAETASEEARRLRLEVEEQESLEQTLAEKQEEIDIIIAPLTRRHIPSGIFNIEEVELEGFSYKTFLKLVKSVVALEEDELLAKAMAKGGQLGFWELHTDMTRESFVRFARWLKCKEGQDFLYGLQRSRKLKRKASEDATPQQIAYCGAFNQMYQEYTSKVKVKRAELEGEIAELEKAVRLKKRERDNTLAGMKEDYKPASSFRICLMRRMLVQPLSCCTRLIVRK	
C2-8_A14	1G-039	.	417	.	AJC52520.1	Bromus-associated circular DNA virus 1	"Viruses; ssDNA viruses; unclassified ssDNA viruses"	capsid protein [Bromus-associated circular DNA virus 1]	25.41	122	81	1	56	391	286	407	2e-06	55.8	###############################################################################################################################################################################################################################################################	LFSYELVRSLKLMRGLSTCLMIVQKGAVVQDTVSPFNVSYGSSTIDYMVETNYKFKALEKARTGFQNFGLPATMTTQQ	
F1-6_A30	1G-041	Nylandtia spinosa	258	Contig8_F1-6_A30_(4)	YP_001531161.1	Amasya cherry disease associated chrysovirus	"Viruses; dsRNA viruses; Chrysoviridae; Chrysovirus"	putative protease [Amasya cherry disease associated chrysovirus]	35.06	77	50	0	250	20	45	121	5e-07	56.6	###############################################################################################################################################################################################################################################################	EITAIKQTEKNILSGMDIPVKFRQNGMVDKGMEVDIACVAKFDSTGMSEKCNNTKKTYDVKSSKQKFLAASGCTLSY	
F1-6_A51	1G-052	Bromus diandrus	363	Contig17_F1-6_A51_(7)	YP_003082249.1	Sclerotinia sclerotiorum partitivirus S	"Viruses; dsRNA viruses; Partitiviridae; unclassified Partitiviridae"	putative coat protein [Sclerotinia sclerotiorum partitivirus S]	27.78	108	76	2	353	30	124	229	4e-04	48.5	###############################################################################################################################################################################################################################################################	MAYHMMSLVSENTYLQEMCPSFFSVSFYAYCGYLYYYQILRAKDEVGQGQLSRVERRVLRHLRNIGEPEAWPVPAPLIEFIRAFGYYKSSNPAYSYVVPSFPVLTTVSRA	
F1-6_A51	1G-052	Bromus diandrus	264	Contig102_F1-6_A51_(3)	ADQ54106.1	Tuber aestivum virus 1	"Viruses; dsRNA viruses; Totiviridae; Totivirus"	RNA polymerase [Tuber aestivum virus 1]	39.51	81	46	1	260	18	198	275	2e-09	63.9	###############################################################################################################################################################################################################################################################	LKATVRNAKLLQNNVETDLLMIFEAEVLVNRGIGEIDWKQEKENRVQPNTVSMSDADIREKAIAILTKGKHDREG	
F1-7_A36	1G-061	Panicum sp.	248	Contig68_F1-7_A36_(3)	AGJ83770.1	Crimson clover cryptic virus 2	"Viruses; dsRNA viruses; Partitiviridae; Betapartitivirus"	coat protein [Crimson clover cryptic virus 2]	38.55	83	43	2	240	1	192	269	4e-06	53.5	TCTACCTCACTGCTGAAGTACCCGCGAACACGAATCCCGCTGAAGTTAATATTCAGTATTTGTCTAAGCCTTTGTTTAAGCTTGACTCTCTTCATGATGAAGAAAAGCCTTTTACCGCTACTGCTGCCCACCTCCTTGGCACATTCTTTAAATCTGATGAAGTCTATTCCTCTTACAATTCAAAACTTGAACAAATTTTCCAAACTGTTTTTAATCCCGTCCTTTTCCGCGATTACCAACGACGCCAA	LSKPLFKLDSLHDEEKPFTATAAHLLGTFFKSDEVYSSYNSKLEQIFQTVFNPVLFRDYQRRQ	
F1-8_A63	1G-062	.	408	Contig80_F1-8_A63_(17)	YP_002308574.1	Beet cryptic virus 1	"Viruses; dsRNA viruses; Partitiviridae; Alphapartitivirus"	putative RNA-dependent RNA polymerase [Beet cryptic virus 1]	49.23	130	66	0	17	406	1	130	3e-33	  132	###############################################################################################################################################################################################################################################################	MEYLTSAFNRLSGFLKPLKNLEYIGTYHFQPRTVPINDNTVEAHQRVLLHSFKKYLYPFEINHITKELRRSDVSPESIYTDFLSGDVEPFDIKFDEHTHRALDLMQSAFAPPSPALPVHLCDVEHHYDYK	
F1-8_A63	1G-062	.	393	Contig33_F1-8_A63_(19)	YP_052859.1	Helminthosporium victoriae 145S virus	"Viruses; dsRNA viruses; Chrysoviridae; Chrysovirus"	putative capsid protein [Helminthosporium victoriae 145S virus]	58.40	125	45	4	389	15	567	684	5e-20	96.3	###############################################################################################################################################################################################################################################################	MRSGSSNSVRDFSPGITLTGLKSEARAELERRREPISPPPFRKLSVSASTRRAERMSVSSNGSRRGRSQSPGMASIRSRSIDEVVDEERTPTPGVA	
C2-8_A32	1G-063	Thamnochortus spicigerus	138	Contig140_C2-8_A32_(2)	EU371896.1	Vicia cryptic virus M	"Viruses; dsRNA viruses; Amalgaviridae; Amalgavirus"	Vicia cryptic virus M, partial genomic sequence	70.23	131	36	1	3	130	1542	1412	2e-05	59.0	AAGCCTCCTCCTTCCTGCTCTCCCGATCAAACTTACTCCAATCAAGTTCCACAATAGCCTCAGCCTCCTTCACATGCCCCCAAATCTTTGACCAGTCCGTAGAAGCTCTTATAACTGTATTCTTGAAACCACACTCAC	FKNTVIRASTDWSKIWGHVKEAEAIVELDWSKFDRE	
C2-8_A32	1G-063	Thamnochortus spicigerus	692	Contig194_C2-8_A32_(117)	YP_009116900.1	Bromus-associated circular DNA virus 3	"Viruses; ssDNA viruses; unclassified ssDNA viruses"	capsid protein [Bromus-associated circular DNA virus 3]	66.67	114	33	2	350	691	25	133	2e-37	142	###############################################################################################################################################################################################################################################################	MRTRSYRRSGSRRTRRTFPRRTLRGKTRRYTRRSTRIGKLRSRRPSRKMILNLTAKKKRDTMAPNISYPPVAATASITGLVIQASSEPTMTIWCPSARELREIFENDRSTVPSGREVTTVYAVGLKEKISILTNTGQP	
F1-6_A42	1G-064	.	231	.	ADN43901.1	Chalara endornavirus CeEV1	"Viruses; dsRNA viruses; Endornaviridae; Endornavirus; unclassified Endornavirus"	polyprotein, partial [Chalara endornavirus CeEV1]	65.79	76	26	0	1	228	3672	3747	2e-24	  107	GATGCAATGAGGTTAACAGGTCAAGTGACAACAGCAATTGGGAATGCTATAACAAATTTGTTTGTGCACAATAGGTTTTACCATAGGAATAAAAATCAAATAATATTATTAATGTTTTTGGGTGATGATATCGTGTTCTTGTGTAACAATGCATTAAATGTATCAAATCATGGTACAGAAACTCAAATTATATACAACATGGTGAGCAAAGTTACACACAGGGGTAGAGCG	MRLTGQVTTAIGNAITNLFVHNRFYHRNKNQIILLMFLGDDIVFLCNNALNVSNHGTETQIIYNMVSKVTHRGRA	
F1-6_A42	1G-064	.	208	Contig33_F1-6_A42_(3)	YP_003868436.1	Rhododendron virus A	"Viruses; dsRNA viruses; Amalgaviridae; Amalgavirus"	putative fusion protein [Rhododendron virus A]	57.58	66	28	0	7	204	923	988	7e-19	90.5	GAAAATGGGGGAGTGATTCCGTTTCCTATGGTCGCGCCCTGGAGACGTGGTGCAGTACAAGGACGCATGGAGGACTATGAGGAGGTTTCCCAGTGGATTCAAGAATTTACAGATTTTGTAGCTGGGGTGACTTCTCTCTATTCTAGAGCTGCTACAGGTGGGATCGATGCGTGGATGTTCATGCAGGTGATCAGAGGGAAGTCACTGG	MVAPWRRGAVQGRMEDYEEVSQWIQEFTDFVAGVTSLYSRAATGGIDAWMFMQVIRGKSL	
F1-8_A61	1G-072	Cineraria sp.	272	Contig72_F1-8_A61_(2)	ACA61232.1	Ribes virus F	"Viruses; dsRNA viruses; Totiviridae"	RNA-dependent RNA polymerase, partial [Ribes virus F]	67.05	88	29	0	2	265	47	134	2e-36	  136	###############################################################################################################################################################################################################################################################	MPRDHVKSMFTRHPEIRAWASTKYEWGKERAIYGVDLTSATVAHFAMFNCEESLKHRFPVGEDAEAGRVHKRLKT	
F1-2_A78	1G-078	Cynodon dactylon	381	Contig44_F1-2_A78_(4)	AET80949.1	Cannabis cryptic virus	"Viruses; dsRNA viruses; Partitiviridae; Betapartitivirus"	putative coat protein [Cannabis cryptic virus]	58.06	124	52	0	379	8	42	165	6e-41	  153	###############################################################################################################################################################################################################################################################	LTCYIMALSAQHASLTDHRNHAKTSAATICFYHLTIVYGFFLLNDAFVRPSPSVHARPWLHHTLRKDFLNFLLTLPVPEFLEPILSQLFASESTRTANVFVVPCR
F1-1_A27	1G-079	Aspalathus sp.	494	Contig50_F1-1_A27_(23)	AHU88025.1	Ustilaginoidea virens partitivirus 2	"Viruses; dsRNA viruses; Partitiviridae; unclassified Partitiviridae"	RNA-dependent RNA polymerase [Ustilaginoidea virens partitivirus 2]	43.55	124	64	2	396	28	125	243	8e-20	96.3	###############################################################################################################################################################################################################################################################	LPLLFRTPSLLRLQPNHRAPRFPPLLTAKNDILDIISSAFNLRPYRPIHLADALASGVSVSTSASYQPKYSPEDKIISQISSPRLYSERPTSKGHHINNVLTRARQVIHNAKTAGTPSNDNLDDALITDSSEQARLRNFFLSEPTELFIRTQISSPRLYSEHP
F1-1_A27	1G-079	Aspalathus sp.	185	Contig55_F1-1_A27_(5)	AFH09414.1	Xanthophyllomyces dendrorhous virus L1b	"Viruses; dsRNA viruses; Totiviridae; Totivirus"	RNA-dependent RNA polymerase [Xanthophyllomyces dendrorhous virus L1b]	71.19	59	17	0	4	180	508	566	7e-20	92.8	TTGACAACGGGCACACTATTGTCAGGGTGGCGTTTAACCACGTTCGTAAACTCAGTACTTAACGCAATATATTCGGACGCAGTTCTGAAAGGTGTTAAAAGACCGGGATCAAGTCTACACAACGGAGATGACGTCATCATAGGTGCAACTAGTTTGGAGGTGGCAAGATTGAGCATACGTGTAGT	LTTGTLLSGWRLTTFVNSVLNAIYSDAVLKGVKRPGSSLHNGDDVIIGATSLEVARLSIRV
F1-7_A88	1G-086	Bromus diandrus	201	.	BAA01786.1	Barley yellow dwarf virus (ISOLATE P-PAV)	"Viruses; ssRNA viruses; ssRNA positive-strand viruses, no DNA stage; Luteoviridae; Luteovirus"	ORF2, partial [Barley yellow dwarf virus (ISOLATE P-PAV)]	100.00	67	0	0	1	201	202	268	1e-40	  149	ACTGTGCTTTCTGGCTACGACAACTTCAAGCAAGGAAGAATCATAGCCAAGAAGTGGCAAAAGTTTGCATGCCCCGTCGCCATTGGCGTGGATGCTAGCCGCTTTGACCAACACGTGTCAGAGCAGGCACTTAAGTGGGAACACGGGATATACAATGGGATCTTCGGAGACAGCGAACTGGCTCTTGCACTTGAACATCAG	TVLSGYDNFKQGRIIAKKWQKFACPVAIGVDASRFDQHVSEQALKWEHGIYNGIFGDSELALALEHQ
F1-4_A87	1G-092	Salvia sp.	182	Contig21_F1-4_A87_(39)	YP_004659200.1	Blackberry virus E	"Viruses; ssRNA viruses; ssRNA positive-strand viruses, no DNA stage; Tymovirales; Alphaflexiviridae; unclassified Alphaflexiviridae"	replication-associated polyprotein [Blackberry virus E]	72.88	59	16	0	180	4	10	68	9e-10	63.9	TTGACCTCGTCACCGACCCTTCCACCAAAGCTGCCTTCTCCGAACTTTGCTTCCGCAAAGCTCGTGACGCTTCCACCTCCGCTGCCGCCATTGCCCCTTTCGCTGTCGACCCCACAGCCGCTCTAACCCTAGAACGACTCGGCATCACCACCTCTCCATTCGCCACCACCTCCCACACTCCT	DLVTDPSTKAAFSELCFRKARDASTSAAAIAPFAVDPTAALTLERLGITTSPFATTSHTP
F1-4_A40	1G-096	.	208	Contig12_F1-4_A40_(6)	YP_009116901.1	Bromus-associated circular DNA virus 3	"Viruses; ssDNA viruses; unclassified ssDNA viruses"	replication-associated protein [Bromus-associated circular DNA virus 3]	85.00	60	9	0	204	25	142	201	6e-29	  115	GGGTGCGGCTTGTTGTCACACCCAACTTCAGAAGTACTGTGACTGGAAGTTCGCAGTTATTCCTGCCGAGTACGTGCACCCACCGAACATTACGTTCTTTGGCGGTGAACTTGACGGACGAGATAGTTGGCTACAACAGTCTGGTATCGGAGTGGGAGAACCACTGCTAGGTATGTGTTTCCAATGACTAATTCCATATCTTTGACTT	VRLVVTPNFRSTVTGSSQLFLPSTCTHRTLRSLAVNLTDEIVGYNSLVSEWENHC
F1-3_A63	1G-097	Avena byzantina	287	.	ABB88863.1	Barley yellow dwarf virus-PAV	"Viruses; ssRNA viruses; ssRNA positive-strand viruses, no DNA stage; Luteoviridae; Luteovirus"	coat protein [Barley yellow dwarf virus-PAV]	100.00	71	0	0	282	70	130	200	6e-42	  147	###############################################################################################################################################################################################################################################################	ACKQSALGSYINSFTISKTASKVFRSEAINGKEFQESTIDQFWMLYKANGTTTDTAGQFIITMSVSLMTAKVDSSTPEPKPAPEPTPAPRPAP
F1-3_A63	1G-097	Avena byzantina	2309	Contig3_F1-3_A63_(157)	YP_009116901.1	Bromus-associated circular DNA virus 3	"Viruses; ssDNA viruses; unclassified ssDNA viruses"	replication-associated protein [Bromus-associated circular DNA virus 3]	77.17	368	39	1	616	1719	1	323	6e-180	  530	###############################################################################################################################################################################################################################################################	MTGVIRLSWVFTYTSVCIVGGVVRHGGADFFESPKCERSLLFIGTWCPRPWAITLVCPGTFFLMPSFDLHCRYALLTYAQCGDLSADAVGGKLLEMGFECVIGRENHADGGVHLHCFVDFGRKRRFRRVDVFDVEGRHPNISPSKGTPAKGYDYAIKDGDIVYGTLERPGGASKSGTTEKWSRITNASDRESFWDLVHELDPKSAACCHTQLQKYCDWKFAVIPAEYVHPPNITFFGGELDGRDSWLQQSGIGVGEPLLGMCFQ
F1-3_A80	1G-099	Avena byzantina	342	.	ABP68708.1	Barley yellow dwarf virus-PAV	"Viruses; ssRNA viruses; ssRNA positive-strand viruses, no DNA stage; Luteoviridae; Luteovirus"	P1 [Barley yellow dwarf virus-PAV]	96.46	113	4	0	1	339	41	153	3e-34	  132	###############################################################################################################################################################################################################################################################	MADIEDFEAELAEEFAEREDEVEEARSLLKLLVAQKSKTGVTEAWTDFFTKSRGGVYAPLSCEPTRQELEVKSEKLEQLLEEQHQFEVRAAKKYTRKN
F1-3_A80	1G-099	Avena byzantina	1367	Contig78_F1-3_A80_(12)	YP_003104795.1	Sclerotinia sclerotiorum hypovirulence associated DNA virus 1	"Viruses; ssDNA viruses; unclassified ssDNA viruses"	coat protein [Sclerotinia sclerotiorum hypovirulence associated DNA virus 1]	50.79	191	91	3	338	901	23	213	7e-51	  186	###############################################################################################################################################################################################################################################################	MAYLRKPRAYRRKPRYTRKRGSRSAPRSRFTAKTRRYTRKRPMSKRRILNTTSTKKRNGMLSWSNTTSSAANRPLAQGPAYINNRGGFFVYSPTAMTLDGHSTVANQSSHTASTCYMKGLSEHLRIETSSGIPWFHRRICFTQKGSSPFNTISPSDTPSQAYTPYLETSSGIERPWLDVTLNGMQVTLTAMWSLLFKSQNGKDWDNQVG
F1-1_A18	1H-002	Nemesia sp.	138	.	EU413670.1	Southern tomato virus	"Viruses; dsRNA viruses; Amalgaviridae; Amalgavirus"	Southern tomato virus isolate MS-7, complete genome	75.23	109	27	0	9	117	1950	2058	2e-10	75.2	GTTGTTGCTGAGGTGATGGAGGCAAGTGTTTGTGTAGAGTTGGATTGGAGTAAGTTTGATCGGGAGAGGCCTGCTGAGGATATTTCTTTCTTGATAGATGTGGTCTGCTCGTGTTTCGAGCCTAGGACTAGGGGGGAA	MEASVCVELDWSKFDRERPAEDISFLIDVVCSCFEPRTRGE
F1-1_A18	1H-002	Nemesia sp.	257	Contig6_F1-1_A18_(8)	YP_052860.1	Helminthosporium victoriae 145S virus	"Viruses; dsRNA viruses; Chrysoviridae; Chrysovirus"	Hv145SV-protein 3 [Helminthosporium victoriae 145S virus]	42.31	78	45	0	3	236	719	796	2e-12	72.4	###############################################################################################################################################################################################################################################################	MTGRDAAKVKRELELRLDDKTFHNVQDLARVALEIGCGLQVIDSGTKRLTEFGDKDSIPLGVVWNSGHYDAAMIKPDGREEIMLS
F1-1_A18	1H-002	Nemesia sp.	425	Contig57_F1-1_A18_(23)	AFH09414.1	Xanthophyllomyces dendrorhous virus L1b	"Viruses; dsRNA viruses; Totiviridae; Totivirus"	RNA-dependent RNA polymerase [Xanthophyllomyces dendrorhous virus L1b]	36.17	94	60	0	422	141	600	693	3e-08	62.0	###############################################################################################################################################################################################################################################################	MLYMRRVSKIYGNTTKQAYNLLEASSVVGGISMSRQAPIELTIKQAWEEAEEDDALAMKG
F1-6_A56	1H-019	Gymnodiscus sp.	281	.	YP_001497151.1	Black raspberry virus F	"Viruses; dsRNA viruses; Totiviridae; Totivirus"	RNA-dependent RNA polymerase [Black raspberry virus F]	65.79	38	13	0	12	125	162	199	2e-15	55.1	###############################################################################################################################################################################################################################################################	LTDFLKTLSTPMKSMHVAEVCDYSQLFEMTALINRGTGTIDTAGLVLGWLRTLEGVTEAIVSTFLLYILYARPQVAYLVASSRALRAIKT
F1-2_A20	1H-027	Ruschia sp.	266	Contig71_F1-2_A20_(5)	AFW17811.1	Heterobasidion partitivirus 8	"Viruses; dsRNA viruses; Partitiviridae; Betapartitivirus"	capsid protein [Heterobasidion partitivirus 8]	45.24	84	42	1	4	255	200	279	6e-14	76.6	###############################################################################################################################################################################################################################################################	FSYLLRAHHLVATTRSNRDPDDVLLDLYTSPLITIDQDTYHIGNLFGTHYHDANQDFRHSNWLNSILESIFNPVVGRALTQKPTFTLP
F1-4_A08	1H-028	Bromus diandrus	122	.	AFH09414.1	Xanthophyllomyces dendrorhous virus L1b	"Viruses; dsRNA viruses; Totiviridae; Totivirus"	RNA-dependent RNA polymerase [Xanthophyllomyces dendrorhous virus L1b]	56.41	39	17	0	6	122	532	570	5e-04	46.2	CCTTCGACGCAGTGTTGAAAGGCATTAAAAGGCAAGGGTCAAGTTTACACAATGGCGACGATGTAATCATAGGTGCTACTTCACTAGAAGTAGCCAGGTTAAGCATTCACGAGGAAAGACTT	LKGIKRQGSSLHNGDDVIIGATSLEVARLSIHEERL
F1-4_A08	1H-028	Bromus diandrus	303	.	YP_003104795.1	Sclerotinia sclerotiorum hypovirulence associated DNA virus 1	"Viruses; ssDNA viruses; unclassified ssDNA viruses"	coat protein [Sclerotinia sclerotiorum hypovirulence associated DNA virus 1]	47.37	76	38	1	26	253	169	242	2e-14	76.6	###############################################################################################################################################################################################################################################################	AGLPTNTGPYFYGSNGTQRLLINSNAQTVSQSSQIAQQQDLIFKGTVGVDWNDVIIAPVDTTRVSVHYDRTSTLKSGNQSGAVHRYTRNSSLPYCTLVCP
F1-6_A53	1H-032	Berkheya sp.	208	.	YP_052859.1	Helminthosporium victoriae 145S virus	"Viruses; dsRNA viruses; Chrysoviridae; Chrysovirus"	putative capsid protein [Helminthosporium victoriae 145S virus]	46.77	62	33	0	191	6	787	848	5e-10	64.7	GGGTGAGATGGCTAGGTCTTTTCAAGATATTGAAGGGTGTGGAGACAAAGTATAACATGCTGGCGATGACTGAGGAGGACATAAAGCATGTTACACACATAAGGAATTCGTACACAAGGAGCTACCGAGGAGCTGAGAGTGGACATAATAGGGTGTTTGCCGAGGCAGATGGTAAGCTGCTGTCGCTGGAAATAGTAGTTAGAGATGA	LKGVETKYNMLAMTEEDIKHVTHIRNSYTRSYRGAESGHNRVFAEADGKLLSLEIVVRD
F1-3_A17	1H-044	Adenogramma glomerata	393	Contig78_F1-3_A17_(10)	ACL93278.1	Carrot cryptic virus	"Viruses; dsRNA viruses; Partitiviridae; Alphapartitivirus"	RNA-dependent RNA polymerase [Carrot cryptic virus]	81.67	120	22	0	3	362	380	499	1e-61	  210	###############################################################################################################################################################################################################################################################	MYRRRFAGIPSGLFITQLLDSWYNYTMLATILSVLGFNPRQCIIKVQGDDSIIRLTVLVPQELHDNFMTTLVDQAIRYFNATVNIKKSEIANQLNGCEVLSYRNHNGFPHRDENHDAGPVLSY
F1-3_A91	1H-051	Cineraria sp.	156	.	YP_002308574.1	Beet cryptic virus 1	"Viruses; dsRNA viruses; Partitiviridae; Alphapartitivirus"	putative RNA-dependent RNA polymerase [Beet cryptic virus 1]	52.08	48	22	1	144	1	1	47	1e-06	53.9	TCCAGCTACAACATGGATTATCTAGTTCACGCTTTCAACCGTCTACAATCTTGGTTCGACAAACCGAAGAACCTCGAATACACCGGTATCTACGAGCACGAGCCTCCTCGCACGGCATACACCAACGAGGTTGCATTAGCCAATCATCAAACGACG	MDYLVHAFNRLQSWFDKPKNLEYTGIYEHEPPRTAYTNEVALANHQTT
F1-3_A91	1H-051	Cineraria sp.	331	Contig24_F1-3_A91_(15)	ACA61232.1	Ribes virus F	"Viruses; dsRNA viruses; Totiviridae"	RNA-dependent RNA polymerase, partial [Ribes virus F]	65.09	106	36	1	1	318	22	126	1e-43	  156	###############################################################################################################################################################################################################################################################	MPRDHVKGMFARHPEIRAWASTKYEWGKERAIYGVDLTSATVAHFAMFNCEESLKHRFPVGEVAATGGS
F1-3_A60	1H-079	Babiana sp.	949	Contig19_F1-3_A60_(27)	YP_003104795.1	Sclerotinia sclerotiorum hypovirulence associated DNA virus 1	"Viruses; ssDNA viruses; unclassified ssDNA viruses"	coat protein [Sclerotinia sclerotiorum hypovirulence associated DNA virus 1]	69.57	92	28	0	45	320	221	312	1e-34	  139	###############################################################################################################################################################################################################################################################	CLGRPKGLVLYGATRLGKTVWARSLGAHYYAGGLWDMAEFHPQEQEYAIWDDMLGGLKAGYFNYKNWLGGQFAFTIQDKYGKKKSIKWGKPSIFICNTDPRDEPPMFNDRVGMDWAWLEDNCVFYEVKEAIFRASTE
F1-6_A79	1H-084	Dipogon lignosus	211	Contig237_F1-6_A79_(4)	NP_620660.1	Rhizoctonia solani virus 717	"Viruses; dsRNA viruses; Partitiviridae; Betapartitivirus"	putative capsid protein [Rhizoctonia solani virus 717]	50.00	50	25	0	24	173	69	118	1e-06	55.1	CAAGCACGTGTTCCTACAACATGTTCTGCATTTATCATGCTAACCTGTTCATCTCGTCTCTCAACCCTCGCGAACACGCCAAAGTCTCCACCGCGACCCTCACTATGTATTTCATGTCCATAATCTACGCCCATTTCCTTGTCTCCGACTGCTACATCCGTCCACAAACCTCTCCTCACGCTGATTTCTTCCACGACAACAACTACGCCGA	MFCIYHANLFISSLNPREHAKVSTATLTMYFMSIIYAHFLVSDCYIRPQTSPHADFFHDNNYA
F1-6_A79	1H-084	Dipogon lignosus	360	.	AGG68771.1	Scheffersomyces segobiensis virus L	"Viruses; dsRNA viruses; Totiviridae; Totivirus"	RNA-dependent RNA polymerase, partial [Scheffersomyces segobiensis virus L]	59.66	119	48	0	360	4	557	675	4e-39	  150	###############################################################################################################################################################################################################################################################	LMNADLDKHVNYAIHNGDDVFATTANVRHAVELVRKAKETGVRAQMSRTNIGTIGEFLRVDTRAKNSSSAQYLARAISTLVHGRVEMAPAHDYRELVRSMITRADEAKVRE
C2-8_A21	1H-090	Exomis microphylla	948	Contig293_C2-8_A21_(187)	AGC00498.1	Beet curly top Iran virus-[Siv]	"Viruses; ssDNA viruses; Geminiviridae; Becurtovirus"	C1 [Beet curly top Iran virus-[Siv]]	70.30	303	89	1	941	33	1	302	2e-156	452	###############################################################################################################################################################################################################################################################	MPRVPNRNNAASSYTAYYRFQKKNAFLTYSQIGGDFKDYIFEKLHTLLLPYEILFLAVSLEHHSPTEEHPEGGFHTHCIFQCNKKLQVNGNLFFNILLPNGKELHPRIDGLNAPKRAMDYITKEDTNPRTMGELRSSGRSPNSVGRSNDEWRRILDASNTKDEFLNNVRESCPTDYVLRWPSILSFANYHYREIVPPYTPRWTEFNGLPDIVKQWAEDNIYFVSESTFNYDLCNNCKGSVLTDNDYDIIEHYELWLTEQNLLCNEDINDTILTPRSQTTDQSVQEVCTSADLQEQEKPNGQDL
C2-8_A21	1H-090	Exomis microphylla	405	.	YP_007697651.1	Xanthophyllomyces dendrorhous virus L1A	"Viruses; dsRNA viruses; Totiviridae; Totivirus"	RNA-dependent RNA polymerase [Xanthophyllomyces dendrorhous virus L1A]	31.75	63	43	0	214	402	142	204	5e-06	46.6	###############################################################################################################################################################################################################################################################	LEDFSKLERDRKEVFEMFDGIHDSMMASILLWAASSTDEVYKTVKDSGLLAQPDILQFIKHAKAISVACKAWQNLSEEDLRPYFELG
F1-1_A17	1I-006	.	1243	Contig47_F1-1_A17_(460)	AAW50962.1	Banana virus X	"Viruses; ssRNA viruses; ssRNA positive-strand viruses, no DNA stage; Tymovirales; Betaflexiviridae; unassigned Betaflexiviridae"	capsid protein [Banana virus X]	64.62	212	75	0	1203	568	6	217	9e-85	  270	###############################################################################################################################################################################################################################################################	MKRIFGAVTRERLNKIEFDVEGLNVMNSEQALKLLKILRKNYKVDNNEALDALISLAMYCHSNGSSPFMKAIGVSKIKDCSLSDLIGCIREADCSLRQCNAFFANVIYDWSRENNLAPANYRQDGFTDDTKFAAFDFFHGVGHKHALVPEGGCKFIPTDKEVHAANVSRHRKIVEANMSKGNAILNIGEITGGRERGKSKMLLRNEFQTEV
F1-1_A17	1I-006	.	403	Contig1_F1-1_A17_(4)	YP_002308574.1	Beet cryptic virus 1	"Viruses; dsRNA viruses; Partitiviridae; Alphapartitivirus"	putative RNA-dependent RNA polymerase [Beet cryptic virus 1]	48.82	127	65	0	17	397	1	127	5e-32	  129	###############################################################################################################################################################################################################################################################	MSPTHMEYLTSAFNRLSGFLKPLKNLEYIGTYHFQPRTVPINDNTVEAHQRVLLHSFKKYLYPFEINHITKELRRSDVSPESIYTDFLSGDVEPFDIKFDEHTHRALDLMQSAFAPPSPALPVHLCDVEHHYDW
F1-1_A17	1I-006	.	251	Contig113_F1-1_A17_(8)	AFX73020.1	Grapevine chrysovirus	"Viruses; dsRNA viruses; Chrysoviridae; Chrysovirus"	putative protease [Grapevine chrysovirus]	64.63	82	29	0	246	1	481	562	8e-32	  127	AGTGGGGTTGGCGCGGCGCAAATCATGTACTAGCAAGCACAAAAAAGGACCGATCAAATGATAACGACGGGCTTGCATGTTTTTGTTGGATGATGGGCGAAAGAGATGTAAGGCCTCAAGTTTTCTACAACAAAAGTTCCAAAAAAGCTATACAATTAGGCCAACGAGAATATCAGCTCCAGAGTGAAGCTAAAGACGGTTTTGGTATAGGAGATGTAACCTTCTGGGTGCATGATACTTGGGGAGGTAGG	MMGERDVRPQVFYNKSSKKAIQLGQREYQLQSEAKDGFGIGDVTFWVHDTWGGR
F1-1_A17	1I-006	.	368	Contig42_F1-1_A17_(3)	AFH09416.2	Xanthophyllomyces dendrorhous virus L2	"Viruses; dsRNA viruses; Totiviridae; Totivirus"	RNA-dependent RNA polymerase [Xanthophyllomyces dendrorhous virus L2]	44.44	99	55	0	310	14	478	576	1e-19	94.7	###############################################################################################################################################################################################################################################################	MLYTRKRYMNRPQPQHPMMSAHNGDDIILGTVNAMQAVGMLKNAAAMNVRAQPAKCAFGAVAEFLRVDRHAGSSAQYLPRAIATLVHSRIESGPATSLAETVRANETRLSEFEAM
F1-7_A95	1I-021	Phalaris minor	326	Contig100_F1-7_A95_(11)	ACT79252.1	Cryphonectria nitschkei chrysovirus 1	"Viruses; dsRNA viruses; Chrysoviridae; Chrysovirus"	capsid protein [Cryphonectria nitschkei chrysovirus 1]	41.27	63	37	0	14	202	455	517	7e-05	50.8	###############################################################################################################################################################################################################################################################	LKLGELDVSDNTGSRDFLVQEIRKAGARVDTSLLPTGSFTVSGCNIVSLDRRPARVKSWVEFKTKPVKPCDWVPPRAAVERVRRLTQ
F1-8_A11	1I-031	Dipogon lignosus	812	Contig55_F1-8_A11_(42)	NP_068348.2	Peanut mottle virus	"Viruses; ssRNA viruses; ssRNA positive-strand viruses, no DNA stage; Potyviridae; Potyvirus"	polyprotein [Peanut mottle virus]	75.84	269	64	1	6	812	1778	2045	3e-137	  440	###############################################################################################################################################################################################################################################################	MGYGFLDTVQYQNKDEIARRLGLKGRWNKPLLTNDLVVCGMIAVGGCWMIWEYIKHSMREPVGYQGSKRRQQKLKFRDARDRKVGREVYGDDGTIEHHFGAAYTKKGKQTGNHTVKGMGRKNRRFIHMYGFDPAEYSFVRFVDPLTGYAIDETVHCDISLVQDEIAAVRKEAMEEDDDLLTFVRAKPGIQAYYMKHNSDKALKVDLTPHNPLAMGAKSISIAGFPEREFELRQTGTPLEVKATE
F1-8_A11	1I-031	Dipogon lignosus	266	Contig23_F1-8_A11_(2)	AGG68771.1	Scheffersomyces segobiensis virus L	"Viruses; dsRNA viruses; Totiviridae; Totivirus"	RNA-dependent RNA polymerase, partial [Scheffersomyces segobiensis virus L]	47.13	87	46	0	6	266	613	699	4e-17	86.3	###############################################################################################################################################################################################################################################################	MNIGTIGEFLRIDNRARSKTSAQYLARAVATAVHGRVETAPANDMRELIRSTDTRSNAMIKRGAKEEHVMIIHKHIMSFISKTLEV
C2-8_A34	1I-083	.	247	Contig60_C2-8_A34_(7)	NP_054686.1	Cereal yellow dwarf virus-RPS	"Viruses; ssRNA viruses; ssRNA positive-strand viruses, no DNA stage; Luteoviridae; Polerovirus"	RNA-dependent RNA polymerase P1 [Cereal yellow dwarf virus-RPS]	97.47	79	2	0	243	7	299	377	3e-49	174	GGGGGAGTCGGCATTCGGGTGCGGAAGCGTCCACTTCACCACACATGATCGCTTGGCCAAGTGCCCAGCACAGATTTACGTGATTAATGGTGAAGATTGGCGCGCTCACTCAGCGAAGGTTGTCGGTCACTTTGACAACTTCGCGCAGGTCTTATCCAACACGAAACCGGGCTTCTCTGGAGCCGGATATTTTCACGGTAAGACTCTGCTTGGCGTACACAAAGGGCACGCAGGTAAGGAAAGGGTG	LAKCPAQIYVINGEDWRAHSAKVVGHFDNFAQVLSNTKPGFSGAGYFHGKTLLGVHKGHAGKERV
C2-8_A34	1I-083	.	388	Contig130_C2-8_A34_(4)	YP_003868437.1	Rhododendron virus A	"Viruses; dsRNA viruses; Amalgaviridae; Amalgavirus"	putative coat protein [Rhododendron virus A]	31.40	121	83	0	373	11	111	231	4e-08	60.5	###############################################################################################################################################################################################################################################################	MTREGFVRFARWLKCKEGQDFLYGLQRSRKLKRKASEDATPQQIAYCGAFNQMYQEYTSKVKVKRAELEGEIAELEKAVRLKKRERDNTLAGMKEDYKPASLFDLPNEEDVGATAIVLYQADCR
C2-8_A34	1I-083	.	837	Contig40_C2-8_A34_(94)	AFX73019.1	Grapevine partitivirus	"Viruses; dsRNA viruses; Partitiviridae; unclassified Partitiviridae"	RNA dependent RNA polymerase [Grapevine partitivirus]	53.49	258	118	1	783	10	3	258	1e-82	274	###############################################################################################################################################################################################################################################################	MSHLSNIRNYLTETRSRIQYEWKNFQKWKNSSSQDPLGPTLDSDTRRIFSELRDRSHEQYLTQIYQSEFDNLLASLKLTNLEKHQPFEFSSSADFHGFPENRQPSSGLIGVPKRFHSGQIILPTETVPETGFQVHPLIYYLIESKYPHWLPVLHKYVRPLGTSDATFADFNRPQRQSDPLPPKRKERILKHVHRALHTKKYLPLHFVDTLFAKLPLHTGTGYHNRHSFTTRAHAKFSRPDEYSHRPTSKGYFLNAFLELARQQQ
F1-4_A01	1I-090	Pennisetum sp.	166	Contig20_F1-4_A01_(5)	YP_001274392.1	Fragaria chiloensis cryptic virus	"Viruses; dsRNA viruses; Partitiviridae; unclassified Partitiviridae"	putative coat protein [Fragaria chiloensis cryptic virus]	48.00	50	26	0	157	8	237	286	7e-07	54.3	TCAGTCTGCATGAAGGAACTGAACATTCCATTCAAGAAGGTGAACATCATGAACAAGACTGGCTCTCCATGGTGGACTCTCAAGCCCATCTATAACCATGGAAGATTTGATCTGCGCTGTATATTTCCACCAATGATGTACTCCGCCCTCGCTGTCTCGCACGCTA	MKELNIPFKKVNIMNKTGSPWWTLKPIYNHGRFDLRCIFPPMMYSALAVSHA
F1-4_A01	1I-090	Pennisetum sp.	189	.	CBA34973.1	Beet black scorch virus	"Viruses; ssRNA viruses; ssRNA positive-strand viruses, no DNA stage; Tombusviridae; Betanecrovirus"	RNA-dependent RNA polymerase, p82 [Beet black scorch virus]	40.98	61	33	1	6	188	391	448	2e-05	51.2	TTGTTGGTATTACAAAACTGTTGGACAGCAAAACCGTGATGAAGGGCATGAACGCATCACAAGTGGGAGCTGAATTCAGCAGGAAGTGGGAGAAGCTTGGAGGGGGTGGAGTCGCAGCAGCTATCGGCCTTGATGCCAGTAGGTTCGACCAACATACGAGTAGTGAGGCACTGCGCTGGGAGCAAAGAA	LLDSKTVMKGMNASQVGAEFSRKWEKLGGGGVAAAIGLDASRFDQHTSSEALRWEQR
F1-4_A01	1I-090	Pennisetum sp.	246	Contig55_F1-4_A01_(4)	YP_052860.1	Helminthosporium victoriae 145S virus	"Viruses; dsRNA viruses; Chrysoviridae; Chrysovirus"	Hv145SV-protein 3 [Helminthosporium victoriae 145S virus]	57.33	75	32	0	242	18	553	627	9e-22	99.0	GGGGGGTAGCTTCAAAATGACGTGGTTGAGGTACACGATCAGTGATGATGTAGGAGGAAGAGTGGATGAGACAGAAAATGAGGCGAGTAGTATAGTAGAGACATTCTTCAGTGGTACCAGATGTAGTGTGGTATATACGGTCATCAAAGGATGGCAGGTTGAAGTATACGAGAACCCTGAGTTGCCAGGTGTAGGTGAGAGTATGGGTATACGCGACACTGGAGTGTTTCAAGAAGATCAAAAGGT	MTWLRYTISDDVGGRVDETENEASSIVETFFSGTRCSVVYTVIKGWQVEVYENPELPGVGESMGIRDTGVFQEDQK
F1-4_A01	1I-090	Pennisetum sp.	483	Contig48_F1-4_A01_(20)	AGS12486.1	Hypericum japonicum associated circular DNA virus	"Viruses; ssDNA viruses; unclassified ssDNA viruses"	replication-associated protein [Hypericum japonicum associated circular DNA virus]	80.52	77	15	0	3	233	260	336	4e-35	  135	###############################################################################################################################################################################################################################################################	MRWGKPSIWVCNTDPRNDPYPLNARPDFEWMEGNVEFIEVTSSLIESISHANTE
C2-8_A25	1J-021	.	553	Contig82_C2-8_A25_(20)	YP_224085.1	Hydrangea ringspot virus	"Viruses; ssRNA viruses; ssRNA positive-strand viruses, no DNA stage; Tymovirales; Alphaflexiviridae; Potexvirus"	triple gene block protein [Hydrangea ringspot virus]	38.46	117	70	2	487	143	109	225	1e-09	64.7	###############################################################################################################################################################################################################################################################	PSSLRPSRGSPFQSARPLSRPTHLTHPVSHRFGPSTCQLLRSLGHLISASPQTSDSVTFLDPYEFDPSFHVLAADTYSQGILLSHCTTSSVPSSLPDVSFPSVSLYILSDPASLPPHELLVSLTRHCHHLEVLTPYPEFFRCHYGPLPPTSSRYPTS
C2-8_A25	1J-021	.	199	Contig128_C2-8_A25_(5)	AAB69867.1	Peach rosette mosaic virus	"Viruses; ssRNA viruses; ssRNA positive-strand viruses, no DNA stage; Picornavirales; Secoviridae; Comovirinae; Nepovirus; Subgroup C"	RNA1 polyprotein [Peach rosette mosaic virus]	48.48	66	31	1	1	198	497	559	5e-09	62.0	ATCTTGGGTGCGGTTGTGCCCCCTAAGGATGTGCAGCAATGTGCAGCTTCGGGGGATGTACAAGAAGTACATTCTTTTTTTGATGTGGCTATGGCTCCTGTAAATTTTTTGGAGTCTATAGCTGCTGGTTTTACAGCTTTTTCCAGCTGTTTAGGTCTAACTATAAGTAGTTTAGGGAAATTAGGAAATGCAATAGAAG	LGAVVPPKDVQQCAASGDVQEVHSFFDVAMAPVNFLESIAAGFTAFSSCLGLTISSLGKLGNAIE
C2-8_A23	1J-044	.	282	Contig92_C2-8_A23_(6)	AFE83590.1	Raphanus sativas chrysovirus 1	"Viruses; dsRNA viruses; Chrysoviridae; Chrysovirus"	putative RNA-dependent RNA polymerase [Raphanus sativas chrysovirus 1]	69.23	91	28	0	7	279	782	872	7e-37	143	###############################################################################################################################################################################################################################################################	LDIAFRSPKDCFRLVEVMDAIGYEATAIKQMIDRKAEFFRNTVTIEGVFASPSRALANFVSGNWETAGAKTVSEKTMSIMNQVS
F1-6_A19	1J-072	Euphorbia caput-medusae	643	Contig29_F1-6_A19_(58)	YP_007891055.1	Dill cryptic virus 2	"Viruses; dsRNA viruses; Partitiviridae; Betapartitivirus"	coat protein [Dill cryptic virus 2]	40.45	178	95	3	582	73	245	419	4e-26	  116	###############################################################################################################################################################################################################################################################	MKGVVKCPGDLASFFKTFSGTDILRHGYSYFALPTWHHSRISFPESNFKRPARVTPLNFANAVHFLQAPSLPSLTTFDQPTGKCETDKEHKVSVKFNSILNRLAASDNGTTHPNLQTAFCHIL
F1-7_A78	1J-075	Ehrharta calycina	400	Contig21_F1-7_A78_(3)	YP_003868436.1	Rhododendron virus A	"Viruses; dsRNA viruses; Amalgaviridae; Amalgavirus"	putative fusion protein [Rhododendron virus A]	49.49	99	50	0	299	3	452	550	2e-26	  105	###############################################################################################################################################################################################################################################################	MQLSQNPGRLLTECYTVRTARDALRLPSGLPVPDGLSAFTVSHFNEDATSGPLLYSHGIKKKCGLATLLQSFAFSRINDFAEGLCSERGLPYFAARIGFRTKLLK
F1-7_A78	1J-075	Ehrharta calycina	331	Contig10_F1-7_A78_(3)	AHU88025.1	Ustilaginoidea virens partitivirus 2	"Viruses; dsRNA viruses; Partitiviridae; unclassified Partitiviridae"	RNA-dependent RNA polymerase [Ustilaginoidea virens partitivirus 2]	77.06	109	25	0	330	4	373	481	1e-51	  182	###############################################################################################################################################################################################################################################################	LSMTYLSFDGFAFIREHGGVPSGLLNTQFLDSFGNMYIIADCLLEFGFTHDECLTMLFFVMGDDNLIFTKIAHARIHAFMLFLQQYAEARHGMVLSILKSVYSNLRL
F1-7_A43	1J-082	Ballota africana	339	.	YP_052860.1	Helminthosporium victoriae 145S virus	"Viruses; dsRNA viruses; Chrysoviridae; Chrysovirus"	Hv145SV-protein 3 [Helminthosporium victoriae 145S virus]	37.38	107	64	1	323	3	432	535	1e-18	91.3	###############################################################################################################################################################################################################################################################	LMSLTDSMRLGRDFDLPQLTWDVAHVVGIDSAWGAVRKWKGYGGIGLSMYSTLSGRKKEVDERNRLTACFTWAMGVRQVRPRIFANAYKL
F1-5_A77	1K-027	Avena fatua	3994	Contig44_F1-5_A77_(1104)	AGO96548.1	Thin paspalum asymptomatic virus	"Viruses; ssRNA viruses; ssRNA positive-strand viruses, no DNA stage; Tombusviridae; Panicovirus; unclassified Panicovirus"	RNA-dependent RNA polymerase [Thin paspalum asymptomatic virus]	64.06	754	260	5	3664	1424	156	905	0.0	 1008	###############################################################################################################################################################################################################################################################	MVKKPSKDSGLDPEFTPPPQPQVGIFKSRLNKYAKMIVQRVGKRTKISYEKFLSYYAGGKLLTYSRAVDSLKDRPVTPRDAHLSTFVKAEKLNLTLKPDPVPRVIQPRHPRYNVEVGRYLKPIEHDIYLAVDSIFGSKTIFKGLSVEAMGAEIHRKMCKFTDPVAIGFDASRFDQHVSVDALRFEHKIYKEIYNHPELLSRLLKWQIHNKGTAMAKDGFFKYSTDGCRMSGDMNTALGNCILAALISKEFIDRHGIEAELVNNGDDNVLICSVVDEAVVVENLYSHWLEYGFEVIAEPPVYITEQIEFCQMKPVYDGNQYIMVRKPDVSMSKDSHSITPFYTVSTARKWTRAVGECGISLTGGIPIKQEYYTCMIRNGEDKGKIHESKEFISGFTRLCKDSHRSYREIKSSTRFSFYLAFGYTPDEQVAMENYFATLELPWSWGQEGTPARALECLLLQTLPTPQLQPPIPPVVVKRKDPRLLGALEDSSSPTRPARTSVNEPTAPTTERPPTS
F1-5_A77	1K-027	Avena fatua	344	Contig36_F1-5_A77_(2)	AFH09414.1	Xanthophyllomyces dendrorhous virus L1b	"Viruses; dsRNA viruses; Totiviridae; Totivirus"	RNA-dependent RNA polymerase [Xanthophyllomyces dendrorhous virus L1b]	56.19	105	46	0	328	14	368	472	1e-34	  137	###############################################################################################################################################################################################################################################################	LTNFAMFRCEDRLPPKFPVGSRAEPAYVTRTINGVLSGAEAFCFDFEDFNSQHSTGSMKSVLRAFADTYSGTR
F1-6_A27	1K-051	Panicum sp.	361	Contig76_F1-6_A27_(5)	JN196537.1	Cannabis cryptic virus	"Viruses; dsRNA viruses; Partitiviridae; Betapartitivirus"	Cannabis cryptic virus isolate Fedora17 putative coat protein gene, complete cds	82.14	56	10	0	102	157	879	824	2e-04	57.2	###############################################################################################################################################################################################################################################################	MFTNIHDLAAEVPANTNPAEVNIQYLSKPLFKLDSLHDEEKPFTATAAHLLGTFFKSDEVYSSYNSKLEQIFQTVFNPVLFRDYQRRQTLASISIVPTVYDDEYINFYDLVFSAPH
F1-4_A31	1K-075	Cissampelos sp.	315	Contig103_F1-4_A31_(2)	ACT79258.1	Cryphonectria nitschkei chrysovirus 1	"Viruses; dsRNA viruses; Chrysoviridae; Chrysovirus"	RNA-dependent RNA polymerase [Cryphonectria nitschkei chrysovirus 1]	38.61	101	58	3	13	312	806	903	1e-07	59.3	###############################################################################################################################################################################################################################################################	MDPAFGDLLSVLCLSHWCKV
F1-5_A95	1K-090	Hordeum murinum	567	Contig85_F1-5_A95_(7)	AGS12482.1	Hypericum japonicum associated circular DNA virus	"Viruses; ssDNA viruses; unclassified ssDNA viruses"	putative coat protein [Hypericum japonicum associated circular DNA virus]	42.55	188	99	2	554	3	88	270	2e-41	  153	###############################################################################################################################################################################################################################################################	MKGLKEKIAVSSNDGTQWLWRRFCFTFKGPVFYGLTTSGYAFATETTNGFQRLVNDINNAGSTGQALRGVFLDYVFRGGNGVDWNNVFTAPLNRDRISVRYDKTTTMSSGNAAGKSVIFNRWHPMNKNLVYDDDEQGDETQPAATSTEGRKGM
F1-1_A03	1L-082	Schizaea pectinata	313	.	YP_009116787.1	Bromus-associated circular DNA virus 4	"Viruses; ssDNA viruses; unclassified ssDNA viruses"	putative capsid protein [Bromus-associated circular DNA virus 4]	26.45	121	70	3	3	308	294	414	5e-05	50.8	###############################################################################################################################################################################################################################################################	MWNVKRVTKVVIAPGAEHIHYITIKPGGLFNYELVRSLQCMRGLTTGLMVVTKGSVVQDSASPFNVSYGAATLDYMVESSYKFKCLEKARTAFQNFG
C1-5_A66	20-1D	.	444	Contig143_C1-5_A66_(3)	BAM36402.1	Rosellinia necatrix partitivirus 4	"Viruses; dsRNA viruses; Partitiviridae; unclassified Partitiviridae"	RNA-dependent RNA-polymerase [Rosellinia necatrix partitivirus 4]	73.10	145	39	0	9	443	443	587	4e-68	230	###############################################################################################################################################################################################################################################################	MDNLLHFLHLWYNNMVFLSIDGYAYWRLFAGVPSGLFNTQYLDSFGNLFILVDGLIEFGCTDDEIRDLVLFVLGDDNSGFTRWPLIRLVKFVSFLEAYALSRYNMTLSKTKSVITALRDKIESLGYQCNYGQPR
C1-4_A91	20-1E	Trifolium repens	5716	Contig2_C1-4_A91_(4204)	AHB87074.1	White clover mosaic virus	"Viruses; ssRNA viruses; ssRNA positive-strand viruses, no DNA stage; Tymovirales; Alphaflexiviridae; Potexvirus"	putative RNA replicase [White clover mosaic virus]	97.91	1294	27	0	5695	1814	1	1294	0.0	2601	###############################################################################################################################################################################################################################################################	MAKVRAALDRITDPSVKAVLNEEAYSHIRPVLRESLTNNPYAIAPDAADTLEKYGIATNPFAVKVHSHGAVKSIENTLLERVGFNLPKEPCTFLFLKRSKLRYLRRGPCNKDIFINLAIEPRDLQRYEEDTLVESWTRITTRYAYISDTLHFFTRKMLADLFFHNPALDVLYATLVLPPEALHKHPSIEPDLYTINYNFNGFQYIPGNHGGGSYSHEFKQLEWLKVGHLKSPELCLTFQMIESIGANHLFMITRGIKITPRVRTFTKDSYVLFPQIFHPRNLNPSKPFPKVKAMQLFTYVKSVKNPTERDIYAKIRQLIKTSELSDYHPDEIVHIVNYFVFISKLDSINSYSDILSLPIWSKALLPIKTKITQLWEKLTGARAFNQLLEALQWKTFTYSLEVVDFSTAPSARDCFIEDERLEVDIPEDEVSHDVDNNKPTNLQNIEEAVQNHPDLPWAPWLLILQAHNADCTEKQYDPENNLILPIQEINTLPKHQHPDIPTDLLTLLTKLHREPTTVSLDNHRARAYGSDVKNLRIGALLKKQSKDWLASFALKTENIERQVLMSVIHGAGGSGKSHAIQTWMRSLNRRDRHVTIILPTTDLRNDWTNKVPNLEQANFKTFEKALCQPCGKIIVFDDYSKLPQGYIEAFLAVNQNVVLAILTGDSKQSFHHESNEDAYTATLEPSINTYQPFCRYYLNITHRNKPDLANKLGVYSCSNGTTSFTMSSQALKGMPILSPSIMKKTALGEMGQKSMTYAGCQGLTTKAVQILLDTNTPLCSSNVIYTALSRAVDHIHFINTGPNSTDFWEKLDSTPYLKTFLDCVREEKMNEIVAAEEPPAPVPAPTTHFPKVNPTTVIESYVHDLPEKHDREIFSETHGHSNAIQTDNPVVQLFPHQQAKDETLYWATIETRLQCTSSEENLKEFHLKHDIGDILFLNYKQAMNLPQDPIPFNPDLWTLCKQEIENTYLKKSAAALVNAATRQSPDFDSHAIALFLKSQWVKKTEKIGCLKIKAGQTIAAFMQQTVMIYGTMARYMRKFRNQYCPRKIFINCETTPADFNSFILDEWNFNRTCFSNDFTAFDQSQDGSILQFEVIKAKFHNIPEDIIEGYIQIKTHAKIFLGTLSIMRLSGEGPTFDANTEANIAYTHTKFNIPCDAAQVYAGDDMSIDYVASVKPSFNMIEHLMKLKGKPVFNTQTQGDFAEFCGWTISPKGIIKKPEKMNMSIELQKNINKFHEVKRSYALDHAFAYQLGDELHELYNENEAEHHQLATRSLILAGQATALDILDYGLRDLK
C1-4_A91	20-1E	Trifolium repens	372	.	YP_002647021.1	Red clover vein mosaic virus	"Viruses; ssRNA viruses; ssRNA positive-strand viruses, no DNA stage; Tymovirales; Betaflexiviridae; Carlavirus"	RNA-dependent RNA polymerase [Red clover vein mosaic virus]	61.34	119	46	0	7	363	1322	1440	3e-41	157	###############################################################################################################################################################################################################################################################	LVSSFAEKRIIEGLYGHECEILTFGESTGRTFEKGTVLISHASVMTSERRWLTALSRFRENICLLNSLDLNFEEVCRRFKGRCLGSFLTKQATVDDLKNYLPGEYTFVRGFTESVGKTEKM
C1-4_A91	20-1E	Trifolium repens	371	Contig17_C1-4_A91_(2)	YP_086755.1	White clover cryptic virus 1	"Viruses; dsRNA viruses; Partitiviridae; Alphapartitivirus"	capsid protein [White clover cryptic virus 1]	98.36	122	2	0	368	3	210	331	2e-78	251	###############################################################################################################################################################################################################################################################	LFTTQAQCDSARAFWNPAFANGFTRIDAANGPLMAFPQLLGFISQDGALQSNWFMH
C1-4_A91	20-1E	Trifolium repens	1004	Contig35_C1-4_A91_(21)	NP_619760.1	Milk vetch dwarf C2 alphasatellite	"Viruses; Satellites; Satellite Nucleic Acids; Single stranded DNA satellites; Alphasatellites; Babu- and nanovirus-associated alphasatellites"	viral replication-associated protein [Milk vetch dwarf C2 alphasatellite]	80.67	150	29	0	1	450	127	276	5e-84	267	###############################################################################################################################################################################################################################################################	LLNAKEWKGLELRPFTDGTRYKIRQLYCFGYVEMQPAQIMNFVYIRSNAPMTTAQMEQTFTTPGLLIKENGQDMVSVLASGTIGSKPSTNTTVPNFLRKTM
C2-5_A75	2012-01-B	Arthrocnemum macrostachyum	315	Contig208_C2-5_A75_(2)	YP_006390091.1	Persimmon cryptic virus	"Viruses; dsRNA viruses; Partitiviridae; unclassified Partitiviridae"	RNA dependent RNA polymerase [Persimmon cryptic virus]	53.49	43	20	0	78	206	5	47	5e-10	47.8	###############################################################################################################################################################################################################################################################	MSRSTHNLNGYEFRGFQAELESLNQTHHEQVQRIQQVTFYDEFAKEEFLFIVARVLSSICRRMVPKFLPRNKTSGSNHGVRSTKP
C2-5_A91	2012-02-C	Halimione portulacoides	397	Contig65_C2-5_A91_(8)	YP_009011062.1	Phaseolus vulgaris endornavirus 1	"Viruses; dsRNA viruses; Endornaviridae; Endornavirus"	polyprotein [Phaseolus vulgaris endornavirus 1]	28.68	129	91	1	9	395	2122	2249	2e-11	71.6	###############################################################################################################################################################################################################################################################	MSYRNLLTQHQKNQSEVVHQFEWDEAEQVNMVLLGTSIVSHSTSELQDLLSKSTIIIGWVPIRKPFKDGNMRVDVETNEVYFSGTNFGIRIDNNLINECRS
C2-5_A91	2012-02-C	Halimione portulacoides	256	.	AGP05334.1	Sclerotinia sclerotiorum hypovirulence associated DNA virus 1	"Viruses; ssDNA viruses; unclassified ssDNA viruses"	capsid protein [Sclerotinia sclerotiorum hypovirulence associated DNA virus 1]	59.21	76	27	1	24	251	83	154	2e-21	95.1	###############################################################################################################################################################################################################################################################	LFCPTDMNLNANAGGANLKINVAERTSTTCFMRGFSEHLRIQTSSGLPWFHRRICFTTRGIGSFNH
C2-6_A88	2012-02-F	Elytrigia atherica	265	.	JQ412057.1	Cassava associated cicular DNA virus	"Viruses; ssDNA viruses; unclassified ssDNA viruses"	Cassava associated cicular DNA virus isolate G5, complete genome	70.00	170	51	0	51	220	1294	1125	1e-10	77.0	###############################################################################################################################################################################################################################################################	YAVFDDMRGGISFFHGWKDWLGAQQEFMVKALYHDPKLFKWGRPSIWCSNRDPREEME
C2-5_A85	2012-03-A	Halimione portulacoides	388	Contig20_C2-5_A85_(3)	YP_009011062.1	Phaseolus vulgaris endornavirus 1	"Viruses; dsRNA viruses; Endornaviridae; Endornavirus"	polyprotein [Phaseolus vulgaris endornavirus 1]	29.92	127	88	1	1	381	2132	2257	3e-13	77.0	###############################################################################################################################################################################################################################################################	MSYRNLLTQHQKNQSEVVHQFEWDEAEQVNMVLLGTSIVSHSTSELQDLLSKSTIIIGWVPIRKPFKDGNMRVDVETNEVYFSGTNFGIRIDNNLINECRSGKPILIDPEF
C2-6_A06	2012-03-D	Suaeda vera	168	Contig206_C2-6_A06_(2)	NP_619771.1	Pelargonium zonate spot virus	"Viruses; ssRNA viruses; ssRNA positive-strand viruses, no DNA stage; Bromoviridae; Anulavirus"	putative 2a protein [Pelargonium zonate spot virus]	63.46	52	19	0	165	10	23	74	1e-12	71.6	GCCCGTCGACTTGGTTTACCTGAAGAGGAATACGATGAACAACGTTGGGAGTCCTTGATGGGCGTAGTAGACTCAGGTCTACTACGTTTCAGTTGCAGTCGCGACACTGCGTTGTCTATTCTTTGGGTAGGTGGTGAGCTCCCTAATGATTGTGATGAAGGAACGAAG	RRLGLPEEEYDEQRWESLMGVVDSGLLRFSCSRDTALSILWVGGELPNDCDE
C2-5_A47	2012-04-C	Sarcocornia fruticosa	597	Contig22_C2-5_A47_(19)	YP_004429248.1	Grapevine Bulgarian latent virus	"Viruses; ssRNA viruses; ssRNA positive-strand viruses, no DNA stage; Picornavirales; Secoviridae; Comovirinae; Nepovirus; Subgroup C"	polyprotein segment 1 [Grapevine Bulgarian latent virus]	53.27	199	84	4	594	7	408	600	1e-59	213	###############################################################################################################################################################################################################################################################	MWDGLSIEIQCFFESTWRALALIVVSGLVMLTEKLLVSFGVLSHVGAITTLFMTGFMAYLGWNLASESESAENTLLRTIRALVHSVLNRAIGTNQESDLRADAPNILEFPLRVLETLGTGLISAPLGTLQYAGKYGQAMDQIRKGKDAMKEFIGFIFDRMSDAWDYMTGR
C2-5_A67	2012-04-E	Halimione portulacoides	461	Contig4_C2-5_A67_(2)	YP_007697651.1	Xanthophyllomyces dendrorhous virus L1A	"Viruses; dsRNA viruses; Totiviridae; Totivirus"	RNA-dependent RNA polymerase [Xanthophyllomyces dendrorhous virus L1A]	85.71	112	16	0	2	337	471	582	1e-57	201	###############################################################################################################################################################################################################################################################	MALPQACQRNARKYNVRMQSSKCAVGAIAEFLRIDHRRGGQGQYLSRAVATMVHSRIESRVSTDARDLIQSMENRFADALNRGMPLKK
C2-5_A67	2012-04-E	Halimione portulacoides	389	Contig5_C2-5_A67_(2)	YP_003104795.1	Sclerotinia sclerotiorum hypovirulence associated DNA virus 1	"Viruses; ssDNA viruses; unclassified ssDNA viruses"	coat protein [Sclerotinia sclerotiorum hypovirulence associated DNA virus 1]	34.56	136	79	3	4	381	118	253	5e-16	81.6	###############################################################################################################################################################################################################################################################	MGEMFKGQAGVDWLSPQQASLDTSRISVVLDRKFTVKSGNENGTFLRKKIWVPYNHNHT
C2-1_A70	2012-05-B	Oryza sativa	592	Contig59_C2-1_A70_(21)	YP_438200.1	Oryza sativa endornavirus	"Viruses; dsRNA viruses; Endornaviridae; Endornavirus"	polyprotein [Oryza sativa endornavirus]	95.90	195	8	0	3	587	720	914	7e-122	393	###############################################################################################################################################################################################################################################################	MPKELEGLTTRYVINALIEYITDRFSITEIDIMRVLESTHLSAFITKLHDNHLWSALLKLSKGITTERLTVRNLGDSHCEIISNNIERCFHHNQNCVHGLLLTEHICKCCGISIEFGLLCECCKGTTPITAFQIDEQIRKEGDDEGENYNYRFKELESKADTIKSKISHDEMKWPPIKSKPRTVKYQQITAAV
C2-2_A03	2012-05-C	Oryza sativa	408	Contig120_C2-2_A03_(6)	YP_438200.1	Oryza sativa endornavirus	"Viruses; dsRNA viruses; Endornaviridae; Endornavirus"	polyprotein [Oryza sativa endornavirus]	91.04	134	12	0	407	6	852	985	5e-72	247	###############################################################################################################################################################################################################################################################	MKWPPIKSKRRTVKYQQITAARPVKQDVTEMPINKALPTKTINEVIEKRGKHVVSVSNLDEFKTLLDEDTKKIQIIDDVDSGANQEEALIVHN
C2-2_A03	2012-05-C	Oryza sativa	481	Contig103_C2-2_A03_(2)	NP_620720.3	Turnip crinkle virus	"Viruses; ssRNA viruses; ssRNA positive-strand viruses, no DNA stage; Tombusviridae; Carmovirus"	p88 replicase [Turnip crinkle virus]	53.90	154	71	0	474	13	373	526	2e-49	179	###############################################################################################################################################################################################################################################################	LCNRALRLSDSFVSTFLKAEKINFTAKSDPAPRVIQPRTPRYNLEVGRYLKRFEKVLLGAFERVFGYAVVLKGMNASQVAAALRGNWERYKRPVAFGLDASRFDQHVSVEALRWEHSVYNQCFRSKELARLLSMQLTNRGYARVEDVCVH
C2-1_A54	2012-05-D	Oryza sativa	914	Contig45_C2-1_A54_(82)	YP_438200.1	Oryza sativa endornavirus	"Viruses; dsRNA viruses; Endornaviridae; Endornavirus"	polyprotein [Oryza sativa endornavirus]	97.93	145	3	0	3	437	719	863	3e-155	299	###############################################################################################################################################################################################################################################################	MKWPPIKAKPRTVKYQQITAARPVKQDVTEMPINKALPTKTINEVIEKRGKHVVSVSNLDEFKTLLDEDTKKIQIIDDVDSGANRQEALIVHKVDDSKDTKIIKLTDEHQVTSKQPDRLQIEIAKTPPT
C2-1_A30	2012-05-E	Festuca arundinacea	312	Contig130_C2-1_A30_(14)	AAA79146.1	Barley stripe mosaic virus	"Viruses; ssRNA viruses; ssRNA positive-strand viruses, no DNA stage; Virgaviridae; Hordeivirus"	alpha protein [Barley stripe mosaic virus]	84.00	100	16	0	308	9	473	572	2e-45	167	###############################################################################################################################################################################################################################################################	MAMFGDFLWFVPNTMSMVWKNMRKTMLEWFGYSEFDMTTFDICDPVLYVEIMDRYKIIKKGRIPLGEFFDCHEECEKFELREKEKNDLAEKMFRQVTGT
C2-2_A06	2012-06-A	Inula crithmoides	290	Contig44_C2-2_A06_(2)	AGG68772.1	Scheffersomyces segobiensis virus L	"Viruses; dsRNA viruses; Totiviridae; Totivirus"	polyprotein [Scheffersomyces segobiensis virus L]	43.28	67	38	0	279	79	1276	1342	4e-09	63.5	###############################################################################################################################################################################################################################################################	LKAISTRKQELIERGAEKNKVLRLTLLQLDHISKIWQMTRDDLIKIHNTHVSVGGNNGTNNTRG
C2-1_A78	2012-06-C	Arthrocnemum macrostachyum	436	Contig198_C2-1_A78_(33)	AEJ07891.1	Pepper cryptic virus 1	"Viruses; dsRNA viruses; Partitiviridae; Deltapartitivirus"	putative coat protein [Pepper cryptic virus 1]	42.72	103	58	1	321	13	32	133	9e-16	82.8	###############################################################################################################################################################################################################################################################	MMNSLLTLYSFLFKVHWTHFRHAESKFQTANTGQTMTEHFATVYLSHWLHDLYRINRRSLESTDPIAFAERYYQKP
C2-1_A78	2012-06-C	Arthrocnemum macrostachyum	686	Contig39_C2-1_A78_(66)	YP_004429248.1	Grapevine Bulgarian latent virus	"Viruses; ssRNA viruses; ssRNA positive-strand viruses, no DNA stage; Picornavirales; Secoviridae; Comovirinae; Nepovirus; Subgroup C"	polyprotein segment 1 [Grapevine Bulgarian latent virus]	76.52	230	52	1	686	3	1237	1466	1e-116	378	###############################################################################################################################################################################################################################################################	LPTLFDINVVVAKRKSTLRQVDPSLAALPAEQPIIDRWSSNGKLNREMQGFNTYAYGGAYRNEIPISIVSKCPTYAEDCGAILTTMWGGQRRVIGMHVASGFKNGSSKDWTSTATLLPTITDLDCNSGLNMIEERGAQHPGYRKLGYIPKVCDRPYIAGRTMFEPVPEELKYQPTNLVEFFSDGTERAVEVEIKQPAILTANDSRIPSGMCYDPLKHG
C2-1_A37	2012-07-A	Triticum turgidum	279	Contig69_C2-1_A37_(3)	AFH09413.1	Xanthophyllomyces dendrorhous virus L1b	"Viruses; dsRNA viruses; Totiviridae; Totivirus"	capsid protein [Xanthophyllomyces dendrorhous virus L1b]	55.56	63	28	0	87	275	269	331	4e-16	83.2	###############################################################################################################################################################################################################################################################	MSVDRVNAHANVVVIDEQNIPYDNPDVLWAWIMDYVKVNRLDEQFASAMELFGSMAFHPDPSTQEATIWLKSELVAVLSTFSPTRARE
C2-1_A92	2012-08-A	Oryza sativa	287	.	YP_438200.1	Oryza sativa endornavirus	"Viruses; dsRNA viruses; Endornaviridae; Endornavirus"	polyprotein [Oryza sativa endornavirus]	90.32	93	9	0	4	282	884	976	5e-46	170	###############################################################################################################################################################################################################################################################	MKWPPIKSKPRTVKYQQITAARPVKQDVTEMPINKALPTKTINEVIEKRGKHVVSVSNLDEFKTLLDEDTKKIQIIDDVDSGTV
C2-1_A08	2012-08-D	Oryza sativa	286	.	YP_438200.1	Oryza sativa endornavirus	"Viruses; dsRNA viruses; Endornaviridae; Endornavirus"	polyprotein [Oryza sativa endornavirus]	88.46	78	9	0	266	33	873	950	4e-36	141	###############################################################################################################################################################################################################################################################	MTYYRFKELESKADTIKSKISHDEMKWPPIKSKPRTVKYQQITAARPVKQDVTEMPINKALPTKTINEIIEKRGKHVVSVS
C2-1_A74	2012-08-E	Oryza sativa	237	.	YP_438200.1	Oryza sativa endornavirus	"Viruses; dsRNA viruses; Endornaviridae; Endornavirus"	polyprotein [Oryza sativa endornavirus]	91.78	73	6	0	227	9	903	975	2e-34	135	CATTATCGTGCCCAGAACTGTTAAATATCAACAGATTACAGCAGCAAGACCTGTCAAACAAGATGTTACCGAAATGCCTATCAACAAAGCATTACCAACCAAAACAATAAATGAAGTTATAGAGAAAAGAGGCAAACATGTTGTGTCAGTAAGCAATTTAGATGAGTTCAAAACGTTACTAGATGAAGATACGAAGAAGATCCAAATCATTGACGACGTCGATAGTGGTGACAGCAG	MPINKALPTKTINEVIEKRGKHVVSVSNLDEFKTLLDEDTKKIQIIDDVDSGDS
C2-1_A74	2012-08-E	Oryza sativa	123	.	NP_619751.1	Oat chlorotic stunt virus	"Viruses; ssRNA viruses; ssRNA positive-strand viruses, no DNA stage; Tombusviridae; Avenavirus"	putative RNA-dependent RNA polymerase (p84) [Oat chlorotic stunt virus]	47.37	38	20	0	2	115	559	596	6e-05	48.9	CGCCAGATATCTGAGCGGGATCGTGGAGTGGATGGCGAAACGCGGGTTCAAACTGGTCACGGAGGAACCAGTGTACGAGATATCAAGGGTGGAGTTTTGCCAGTGCCGCTATGTCGGCGCGGA	LSGIVEWMAKRGFKLVTEEPVYEISRVEFCQCRYVGA
C2-2_A05	2012-09-A	Avena sp.	596	Contig68_C2-2_A05_(62)	AAA79145.1	Barley stripe mosaic virus	"Viruses; ssRNA viruses; ssRNA positive-strand viruses, no DNA stage; Virgaviridae; Hordeivirus"	alpha protein [Barley stripe mosaic virus]	79.21	178	37	0	595	62	443	620	3e-78	264	###############################################################################################################################################################################################################################################################	MTLFLREKVYRLRENSIINHFEREMLHDPSLKAMFGDFLWFVPNTMSMVWKNMRKTMLEWFGYSEFDMTTFDICDPVLYVEIMDRYKIIKKGRIPLGEFFDCHEECEKFELREKEKNDLAEKMFRQVTGR
C2-2_A05	2012-09-A	Avena sp.	265	Contig39_C2-2_A05_(17)	ADO14050.1	Blueberry latent virus	"Viruses; dsRNA viruses; Amalgaviridae; Amalgavirus"	fusion protein, partial [Blueberry latent virus]	47.67	86	45	0	261	4	184	269	5e-13	72.4	###############################################################################################################################################################################################################################################################	MKNFNNEATGGPFLRWMGINKKYGLKELLEKEMWQYYDDYAAGNIELNQLPYIAARLGFRTKLLSEEKAKKGLNH
C2-2_A05	2012-09-A	Avena sp.	229	Contig41_C2-2_A05_(4)	YP_001274391.1	Fragaria chiloensis cryptic virus	"Viruses; dsRNA viruses; Partitiviridae; unclassified Partitiviridae"	RNA-dependent RNA polymerase [Fragaria chiloensis cryptic virus]	76.32	76	18	0	1	228	276	351	6e-34	130	ATCCTGCACTCTATTATTGAGCTCTTCATATATCGGAAGATTGCCGCTCCTAACGGAAAGCTGTACCTTAAAACTCAGGGTATACCTTCTGGCAGCTGCTTCACCAACATCATTGGTAGCATCGTGAACTTTGTTCGCCTCCAGTATATGTTCAAGAAGATGACGAACCAATTTGTCGTCGCCTACACCCACGGTGATGATTCTCTTGTCGGCATCGATTCAGCTCAAA	LHSIIELFIYRKIAAPNGKLYLKTQGIPSGSCFTNIIGSIVNFVRLQYMFKKMTNQFVVAYTHGDDSLVGIDSAQ
C2-2_A05	2012-09-A	Avena sp.	199	Contig51_C2-2_A05_(2)	NP_042581.1	Saccharomyces cerevisiae virus L-BC (La)	"Viruses; dsRNA viruses; Totiviridae; Totivirus"	RNA polymerase, partial [Saccharomyces cerevisiae virus L-BC (La)]	50.00	62	31	0	11	196	470	531	2e-12	72.0	TTAGACGTCAGAATATGTTAGTTCTGTAATGTCCAGGATGACACAAGGAGTTTCTTTGTGCTACGATTATGACGACTTTAATAGTCAGCATAGTAAATCAAGCATGAAGGCAGTGGTGGCAGCATGGATAAGTGTTTTTGGAAACCACTTGACTGAAGAACAGTATAGGGCTGCCATATGGACGAAAAGAAGTGTACGG	MSRMTQGVSLCYDYDDFNSQHSKSSMKAVVAAWISVFGNHLTEEQYRAAIWTKRSVR
C2-8_A07	2012-09-C	Bidens sp.	256	Contig91_C2-8_A07_(2)	AET80949.1	Cannabis cryptic virus	"Viruses; dsRNA viruses; Partitiviridae; Betapartitivirus"	putative coat protein [Cannabis cryptic virus]	51.22	82	40	0	252	7	89	170	4e-19	91.3	###############################################################################################################################################################################################################################################################	MYFMAIIYAHFLVSDCFIRPQASFHADFILDNNWSRDFLYFLMNLPVPEFLVPIIKQFTATSTARRNNIIFCPSAAGYHP
C2-8_A07	2012-09-C	Bidens sp.	551	Contig259_C2-8_A07_(5)	YP_009116900.1	Bromus-associated circular DNA virus 3	"Viruses; ssDNA viruses; unclassified ssDNA viruses"	capsid protein [Bromus-associated circular DNA virus 3]	68.49	73	23	0	219	1	72	144	7e-26	109	###############################################################################################################################################################################################################################################################	LVIQASSEPTMTLWCPSARELREIFENDRSTVPSGREVTTVYAVGLKEKISILTNTGQPWRWRRIVYTTK
C2-1_A79	2012-09-D	Oryza sativa	222	Contig33_C2-1_A79_(4)	AHA86929.2	Tombunodavirus UC1	"Viruses; unclassified viruses"	ORF2 [Tombunodavirus UC1]	70.59	68	20	0	14	217	1	68	3e-24	104	TCGTTATGCGTGGTTGGCCATCCACTGGAGACAGGAGGCCGAGAAGGAGAGGTTCGTGTACGCAGTCGGTGGTGTTTCACCAAATGACCGTACATTGTGCACGAACGCAGCTGATGTGATGACAACATGTGCCGCCATTTTGGAACGTATGATTTACGCCAAGATTGGTGGGAAACTGATTCGGAGACAGATGGAAAGCTATGCTTATTATCAGTCGAGTAT	LAIHWRQEAEKERFVYAVGGVSPNDRTLCTNAADVMTTCAAILERMIYAKIGGKLIRRQMESYAYYQSS
C2-1_A79	2012-09-D	Oryza sativa	452	Contig49_C2-1_A79_(2)	YP_008719881.1	Dill cryptic virus 1	"Viruses; dsRNA viruses; Partitiviridae; unclassified Partitiviridae"	coat protein [Dill cryptic virus 1]	92.86	84	6	0	442	191	235	318	1e-44	164	###############################################################################################################################################################################################################################################################	MNRLNRIGPQLCGSLFTTQAQYDAARNFWNASLNTGITRANAAEGQPAFNNCRHFLATFTFNPIHRLRALYA
C2-1_A80	2012-10-A	Trticum sp.	2063	Contig7_C2-1_A80_(139)	ABP68677.1	Barley yellow dwarf virus-PAV	"Viruses; ssRNA viruses; ssRNA positive-strand viruses, no DNA stage; Luteoviridae; Luteovirus"	RNA-dependent RNA polymerase [Barley yellow dwarf virus-PAV]	100.00	355	0	0	3	1067	514	868	0.0	754	###############################################################################################################################################################################################################################################################	MHAIDSVFGSPTVLSGYDSFTQGEIIAEKWQKFASPVAIGVDASRFDQHVSEQALKWEHGIYNGIFGDIELATALEHQLVNNIKMFVEDKMLTFKVRGHRMSGDINTSMGNKLIMCGMMHAYFKMLGVEAELCNNGDDCVIITERANEKLFDGMYDHFLKYGFNMVTEAPVYELGELEFCQSKPVRIDGKYRMVRRPDCIGKDSCTLLSMLNEADVKSYMSAVAQCGLVLNAGVPILESFYRCLYRSSGYKKVSEEYIKNVISYGTDERLQGRRTFKETPITNDNRMSYWESFGVDPKIQQLVERYFDGLTVSAQLQRVKVTSPHLQSILLSIPENNSQNEY
C2-1_A80	2012-10-A	Trticum sp.	249	.	AIT97308.1	Ustilaginoidea virens partitivirus	"Viruses; dsRNA viruses; Partitiviridae; unclassified Partitiviridae"	coat protein, partial [Ustilaginoidea virens partitivirus]	70.00	60	18	0	182	3	30	89	2e-10	64.7	ATTATCCTCTGTCGCTCCGAGTGACTCCGTTTCCAAGTCTGGAAAGGGAAAGTCCAAGCCCGGAAAAGCAGAACGTGCCGCCCGTCGTTCCGCCGTTGATTCGGTTCAGGGTAGCATGGCTTCTCCGGCGAAAGCTTTCACTTTCGCCACTTCCTCTTCCGCTCCAAAGCCTCAGCCAGGCAAATACCCCGTTGTTTTCCAAACGGGCGCTGGCGAGCCAGCTAGGGACAAGACTTTTTCGATCAACAT	MASPAKAFTFATSSSAPKPQPGKYPVVFQTGAGEPARDKTFSIN
C2-1_A80	2012-10-A	Trticum sp.	244	.	AFH09413.1	Xanthophyllomyces dendrorhous virus L1b	"Viruses; dsRNA viruses; Totiviridae; Totivirus"	capsid protein [Xanthophyllomyces dendrorhous virus L1b]	53.06	49	23	0	149	3	268	316	2e-10	66.2	CCGAGCTCAGGTTCAACATTGCCGACATGTCTGTGGATAGAGTAAACGCACACGCAAATGTTGTAGTAATCGATGAACAAAACATTCCATACGACAACCCAGATGTACTCTGGGCCTGGATCATGGACTATGTTAAAGTGAATAGACTCGACGAACAATTTGCGTCTGCTATGGAACTATTCGGATCGATGGCCTTCCACCCGGACCCATCTACACAAGAAGCTACGATATGGCTTAAATCAGA	MSVDRVNAHANVVVIDEQNIPYDNPDVLWAWIMDYVKVNRLDEQFASAMELFGSMAFHPDPSTQEATIWLKS
C2-1_A23	2012-10-B	Triticum turgidum	762	Contig208_C2-1_A23_(40)	ABP68750.1	Barley yellow dwarf virus-PAV	"Viruses; ssRNA viruses; ssRNA positive-strand viruses, no DNA stage; Luteoviridae; Luteovirus"	P1 [Barley yellow dwarf virus-PAV]	92.80	250	18	0	751	2	1	250	1e-147	429	###############################################################################################################################################################################################################################################################	MFFEILLGASAKAVKDFISHCYSRLKSIYYSFKRWLMEISGQFKAHDAFVNMCFGHMADIEDFEAELAEEFAEREDEVEEARSLLKLLVAQTSKSGVTEAWTDFFLKSRGGVYAPLSCEPTRQELEVKSEKLERLLEEQHQFEVRAAKKYIKEKGPRFINCWNDLRSRLRLVKEVKDEARDNAKAAAKIGAEMFAPVNVQDLYSFTEVKKVETGLTKEVVKEKQDNREKHLEPILEEVRSTKDTAEVRNA
C2-1_A69	2012-10-F	Triticum turgidum	505	Contig9_C2-1_A69_(6)	ACT31746.1	Barley yellow dwarf virus-PAV	"Viruses; ssRNA viruses; ssRNA positive-strand viruses, no DNA stage; Luteoviridae; Luteovirus"	RNA-dependent RNA polymerase, partial [Barley yellow dwarf virus-PAV]	95.00	120	6	0	500	141	52	171	5e-76	241	###############################################################################################################################################################################################################################################################	MSRTSTASQRSRRWRQASRRRSSKRRTAKEKNNLEPILEEVRSIKDTAEARDAASTWITETV
C2-3_A63	2012-100-G	Medicago lupulina	358	Contig31_C2-3_A63_(15)	NP_734175.1	Bean yellow mosaic virus	"Viruses; ssRNA viruses; ssRNA positive-strand viruses, no DNA stage; Potyviridae; Potyvirus"	P3 protein [Bean yellow mosaic virus]	42.61	115	66	0	3	347	180	294	1e-30	122	###############################################################################################################################################################################################################################################################	LRDRFTTSLRLSKAQVKGQILHYQDKAVGFAKTRVSRIRSFMTMQSLKMIKRCLPDIGDVINILTVLALLSTIINYTMSHIRKYKELQRMTERHKVEK
C2-6_A14	2012-11-B	Hordeum marinum	183	Contig6_C2-6_A14_(2)	YP_052859.1	Helminthosporium victoriae 145S virus	"Viruses; dsRNA viruses; Chrysoviridae; Chrysovirus"	putative capsid protein [Helminthosporium victoriae 145S virus]	44.68	47	26	0	32	172	3	49	2e-04	48.1	ACGGGACAAGCACAACAGAACAGACAAAATGGACAGATTCAATGCAACAAAGTACAATCAGAGGCAAGCTGCCTACCTGTTCGTGCGCAATAATGGAAATGCGCTAGCACAGGCAGTCAAAGAATCAAAGGCTTTACAGCAGTGGGATCCAAACAATTTGCCAACAAATGTTAGGGTCTTGGG	MDRFNATKYNQRQAAYLFVRNNGNALAQAVKESKALQQWDPNNLPTNVRVL
C2-6_A37	2012-11-C	Halimione portulacoides	389	.	NP_954621.1	Beet mosaic virus	"Viruses; ssRNA viruses; ssRNA positive-strand viruses, no DNA stage; Potyviridae; Potyvirus"	P3 protein [Beet mosaic virus]	59.20	125	51	0	1	375	208	332	2e-48	170	###############################################################################################################################################################################################################################################################	LCRCLKDLIYLVNVTLIAQMLTTMIATVYNMMNENKLARQRLKMLGMQNENHAIFHLYESWKTVNGREPTLTEFRKHVTKINKALLENAM
C2-6_A37	2012-11-C	Halimione portulacoides	401	Contig151_C2-6_A37_(3)	YP_004300276.1	Sweet potato vein clearing virus	"Viruses; Retro-transcribing viruses; Caulimoviridae; Solendovirus"	putative inclusion body protein [Sweet potato vein clearing virus]	41.60	125	73	0	375	1	18	142	1e-28	116	###############################################################################################################################################################################################################################################################	METGYITNPTQKTNELIALPGCSANLIHGAFHYGLLNSIYTTDGDELAKLPQLQRIARLYLRVTKATLIFLIIYSAPGETTYEEIYPTVNFVRIGVT
C2-5_A21	2012-12-A	Arthrocnemum macrostachyum	986	Contig394_C2-5_A21_(76)	YP_006390091.1	Persimmon cryptic virus	"Viruses; dsRNA viruses; Partitiviridae; unclassified Partitiviridae"	RNA dependent RNA polymerase [Persimmon cryptic virus]	59.47	301	122	0	79	981	5	305	1e-125	381	###############################################################################################################################################################################################################################################################	MSRSTHNLNGYEFRGFQAELESLNQTHHEQVQRIQQVTFYDEFAKEEFYSLWPEYYHQFVEGWSRSFYLGTKHLEAIMEFAQPNHSINELDQELWHQAIQATRDGLSILPRVRAFSVINELDQIKYTQSSAAGYSYIGAKGPLGDFNHDRAIRRAKATLYSATAADGEGVEYTLREMVPDTGYTRTQLADLTEKTKVRGVWGRAFHYILLEGSSARPLIEAIMEGGTFIQIGSDPIVNVPFILTETKRHCKWLYSIDWSKFDATVNRFEIHAAFDLMKEKLIFPDFDTEMAYELCRQFFIHKKIAAPG
C2-6_A70	2012-13-B	Halimione portulacoides	378	.	YP_009046830.1	Yerba mate endornavirus	"Viruses; dsRNA viruses; Endornaviridae; Endornavirus; unclassified Endornavirus"	putative polyprotein [Yerba mate endornavirus]	33.60	125	83	0	377	3	2901	3025	1e-18	92.8	###############################################################################################################################################################################################################################################################	MIIGSNKSDVLNKWFEVVDDMVDATSNEPGKSIDHLKLKYPSLYDGAVNNISRTASIYFRVYLCEKIALKLTNTTEIACTCRDEGVIAEWQTRNLIEWLQLWRIYAEDGRTVSPVTIPVL
C2-5_A89	2012-13-F	Juncus maritimus	2831	Contig129_C2-5_A89_(307)	AIO11246.1	Papaya leaf crumple virus	"Viruses; ssDNA viruses; Geminiviridae; Begomovirus"	replication associated protein [Papaya leaf crumple virus]	81.93	166	30	0	1673	1176	1	166	4e-145	296	###############################################################################################################################################################################################################################################################	MAPPKRFQIYAKNYFLTYPQCSLSIDETLSQLKYLQTPVNKKFIRVCQEQHEDGSPHLHALVQFEGKYKCTNPRFFDLISPSRSAHFHCNIQGAKSSSDVKNYIEKDGQFADWGEFQIDGRSARGGQQSANDAYASAINTGSKSEALRVIRELAPKDYVLQFHNLSR
C2-5_A45	2012-14-A	Halimione portulacoides	298	.	ADO60926.1	Grapevine associated chrysovirus-1	"Viruses; dsRNA viruses; Chrysoviridae; Chrysovirus"	putative RNA-dependent RNA polymerase, partial [Grapevine associated chrysovirus-1]	51.02	98	48	0	296	3	759	856	2e-27	116	###############################################################################################################################################################################################################################################################	LQRRGFHEEATRGCALGALSHWCRIKNGDEWLNLPDEVIHGSTESGGLGIPDANNEVWILEEPIIIDKQGLGRKLPPGMKASEDYV
C2-6_A68	2012-14-D	Sarcocornia fruticosa	749	Contig29_C2-6_A68_(6)	NP_733981.2	Blackcurrant reversion virus	"Viruses; ssRNA viruses; ssRNA positive-strand viruses, no DNA stage; Picornavirales; Secoviridae; Comovirinae; Nepovirus; Subgroup C"	movement protein [Blackcurrant reversion virus]	60.38	159	58	2	283	744	733	891	2e-53	197	###############################################################################################################################################################################################################################################################	LEMPAVIQIENTVPDATYGGGMHLVNPFSLPINNRGDYRAKGNLLKSLLAYTPFGDLTCNSALSTEEIQERMQDRDAEPVGSISALVDRLKTRKSKVPDAGENRVADKRSLSDQMVFHQPGVLQRMRGKGVKTHTAANLNADKITVRMQKKGQPAFTPLPRMKEETMRRMLEKGYGSTSSVALDVGIQSHIPQGMPVVAFLNIMDTRS
C2-1_A68	2012-15-B	Atriplex prostrata	216	Contig267_C2-1_A68_(11)	AFH09416.2	Xanthophyllomyces dendrorhous virus L2	"Viruses; dsRNA viruses; Totiviridae; Totivirus"	RNA-dependent RNA polymerase [Xanthophyllomyces dendrorhous virus L2]	64.79	71	25	0	2	214	557	627	2e-21	97.4	TAGTAGGGTGTCTACTGACGCAAGAGACCTGATTCAGTCCATGGAAAATAGATTCGCAGATGCACTGAATAGGGGCATGCCTTTAAAAAAAATAGCCGCACTTCGTGACGCTTACTACGCCTACCAGGCGCCAATATGTGGCATGAGCGTCGAAGATATGTACATCATCAAAACGGCGCACAGAGTGGTGGGAGGAATAAGCGAAGAGAGGGAACA	LIQSMENRFADALNRGMPLKKIAALRDAYYAYQAPICGMSVEDMYIIKTAHRVVGGISEERE
C2-1_A68	2012-15-B	Atriplex prostrata	204	Contig296_C2-1_A68_(7)	ADO60935.1	Grapevine associated chrysovirus-3	"Viruses; dsRNA viruses; Chrysoviridae; Chrysovirus"	hypothetical protein, partial [Grapevine associated chrysovirus-3]	69.39	49	15	0	1	147	409	457	1e-15	80.1	AGAGTCACAAACATGAGATTCAACACATACGAAAATCTGCCAATAGTGAGTATGGATCAGCGGTACATTCGAATTGACGACGAAGAGCGGAAAAACGTGATGCCATACAAAATAAACGGGATTGAAAGACGTGAAGCGGCACCGCTGTTCACAAGGCCCGCAGTCGAGGGCAATGGTTACGACTATGCCATCGTGGAGAATAAC	MRFNTYENLPIVSMDQRYIRIDDEERKNVMPYKINGIERREAAPLFTRPAVEGNGYDYAIVENN
C2-1_A68	2012-15-B	Atriplex prostrata	424	Contig65_C2-1_A68_(53)	AEJ07891.1	Pepper cryptic virus 1	"Viruses; dsRNA viruses; Partitiviridae; Deltapartitivirus"	putative coat protein [Pepper cryptic virus 1]	37.09	151	73	2	7	423	129	269	3e-26	111	###############################################################################################################################################################################################################################################################	LNLDWDKLNLNYDLLSFIIFTFESKKLVKMTPLTSDLLGRPSWLFDWTQQATAFAWFPQEGNYNDEDIAVAYVIGDACTPKLS
C2-1_A75	2012-15-F	Hordeum marinum	369	Contig167_C2-1_A75_(2)	AAF62529.1	Barley yellow dwarf virus PAV-Ill	"Viruses; ssRNA viruses; ssRNA positive-strand viruses, no DNA stage; Luteoviridae; Luteovirus"	P6 protein [Barley yellow dwarf virus PAV-Ill]	100.00	34	0	0	369	268	8	41	4e-12	67.0	###############################################################################################################################################################################################################################################################	RLYFCSNCVDRVRRGDRLLCRLPSPPSLLPLFCLSKNLSVCARETQKYRGASAQ
C2-1_A06	2012-15-H	Puccinellia sp.	408	Contig99_C2-1_A06_(9)	YP_007889822.1	White clover cryptic virus 2	"Viruses; dsRNA viruses; Partitiviridae; Betapartitivirus"	coat protein [White clover cryptic virus 2]	38.54	96	57	1	121	402	12	107	3e-15	82.0	###############################################################################################################################################################################################################################################################	LNYPTYYSVYTLTMSSNTFNATSRAARISQKSTTIEYEEVKVPVPDSSFVNQFKSATGVHSGRSNQYIIDVFPSFVSLNMFCIYHANLYISSLNPREHAKVSTATLTMYFMTLIYAHFLVSDCI
F2-8_A70	2012-16-A	Oryza sativa	261	Contig9_F2-8_A70_(162)	YP_438200.1	Oryza sativa endornavirus	"Viruses; dsRNA viruses; Endornaviridae; Endornavirus"	polyprotein [Oryza sativa endornavirus]	98.80	83	1	0	257	9	3786	3868	2e-47	  174	###############################################################################################################################################################################################################################################################	LVIYSTPEITFNDILASHNKPYNRLIIKMGNTKYCHEFNWGNSARLFLSLTNGTQ
C2-1_A61	2012-16-B	Oryza sativa	804	Contig17_C2-1_A61_(13)	YP_438200.1	Oryza sativa endornavirus	"Viruses; dsRNA viruses; Endornaviridae; Endornavirus"	polyprotein [Oryza sativa endornavirus]	94.76	267	14	0	801	1	722	988	3e-166	524	###############################################################################################################################################################################################################################################################	MPKELEGLTTRYVINALIEYITDRFSITEIDIMRVLESTHLSAFITKLHDNHLWSALLKLSKGITTERLTVRNLGDSHCEIISNNIERCFHHNQNCVHGLLLTEHICKCCGISIEFGLLCECCKGTTPITAFQIDEQITKEVDDEGENYNYRFKELESKADTIKSKISHDEMKWPPIKSKPRTVKYQQITAARPVKQDVTEMPINKALPTKTINEVIEKRGKHVVSVSNLDEFKTLLDEDTKKIQIIDDVDSGANQEEALIVHQID
C2-1_A25	2012-16-C	Oryza sativa	391	Contig27_C2-1_A25_(2)	YP_438200.1	Oryza sativa endornavirus	"Viruses; dsRNA viruses; Endornaviridae; Endornavirus"	polyprotein [Oryza sativa endornavirus]	100.00	107	0	0	388	68	2355	2461	3e-65	227	###############################################################################################################################################################################################################################################################	LWVDYDKCEYVETTIVNELFGMYLVKFTKRKFPNSNKVTRVTFTEQGYNSTTDVEVPWINTQIMDIMRTRTFITTKKLTINNNLLRNLLLRPPT
C2-1_A36	2012-16-D	Festuca arundinacea	381	Contig10_C2-1_A36_(15)	AM085135.1	Amasya cherry disease-associated mycovirus	"Viruses; dsRNA viruses; Partitiviridae; unclassified Partitiviridae"	Amasya cherry disease-associated mycovirus RdRp gene for RNA-dependent RNA polymerase 2, genomic RNA	74.49	98	25	0	218	315	3733	3830	1e-06	64.4	###############################################################################################################################################################################################################################################################	MVVPTALGGCGGQNKSTGVWTGFNVTRTAQTRGSIVEYLAKTPGVKAAALKLVNTLGIRMYHSRVAEAVAAALAPKGVIMNYGLLLRWMTRKDCVRLKEVAGKLNYVRQQR
C2-1_A36	2012-16-D	Festuca arundinacea	166	Contig110_C2-1_A36_(5)	YP_003868436.1	Rhododendron virus A	"Viruses; dsRNA viruses; Amalgaviridae; Amalgavirus"	putative fusion protein [Rhododendron virus A]	53.66	41	19	0	32	154	947	987	3e-06	53.1	AATGGTCGGTTATGTGGATCTGGATGCCGTGCCTGAGTTTAAAGAGATTCTTGATAATTTCAGGCTGTTCGTTTCTTCGGTGTCAACGCTTTACGCCAGAAGGACTGAGGGTGGGATCGACTCATGGCGCTTCATGGAAATGATCAGGGGCGAGCACAGCAGGAGA	MVGYVDLDAVPEFKEILDNFRLFVSSVSTLYARRTEGGIDSWRFMEMIRGEHSRR
C2-1_A36	2012-16-D	Festuca arundinacea	381	Contig10_C2-1_A36_(15)	CAJ57273.1	Cherry chlorotic rusty spot associated totiviral-like dsRNA 3	"Viruses; dsRNA viruses; Totiviridae"	putative RNA-dependent RNA polymerase, partial [Cherry chlorotic rusty spot associated totiviral-like dsRNA 3]	53.60	125	58	0	6	380	111	235	1e-35	135	###############################################################################################################################################################################################################################################################	MVVPTALGGCGGQNKSTGVWTGFNVTRTAQTRGSIVEYLAKTPGVKAAALKLVNTLGIRMYHSRVAEAVAAALAPKGVIMNYGLLLRWMTRKDCVRLKEVAGKLNYVRQQR
C2-1_A20	2012-17-A	Avena strigosa subsp. Barbata	273	Contig18_C2-1_A20_(62)	NP_734253.1	Brome streak mosaic virus	"Viruses; ssRNA viruses; ssRNA positive-strand viruses, no DNA stage; Potyviridae; Tritimovirus"	P1 protein [Brome streak mosaic virus]	98.78	82	1	0	266	21	105	186	2e-42	153	###############################################################################################################################################################################################################################################################	LAYDIAAQLYMCPKCCSASDKVLYFDTNHNDSCQWYLDNCRAVINKDWTLDVIEAYNVFPVLVTEEEES
C2-1_A20	2012-17-A	Avena strigosa subsp. Barbata	259	Contig20_C2-1_A20_(2)	YP_008719881.1	Dill cryptic virus 1	"Viruses; dsRNA viruses; Partitiviridae; unclassified Partitiviridae"	coat protein [Dill cryptic virus 1]	95.83	48	2	0	249	106	235	282	1e-22	100	###############################################################################################################################################################################################################################################################	MNRLNRIGPQLCGSPFTTQAIQVAMPSSRQTKPIIIAASKATHNNNSTLSPSTPP
C2-1_A73	2012-17-F	Foeniculum vulgare	494	Contig6_C2-1_A73_(10)	YP_008719881.1	Dill cryptic virus 1	"Viruses; dsRNA viruses; Partitiviridae; unclassified Partitiviridae"	coat protein [Dill cryptic virus 1]	97.52	161	4	0	11	493	235	395	2e-105	322	###############################################################################################################################################################################################################################################################	MNRLNRIGPQLCGSLFTTQAQYDAARNFWNASLNTGITRANAAEGQPAFNNYRQLFGFESQQGALQLNWFTSVSIAMNKYTQFFNGSVPLKSILPTGIGAVVIAGSPVNNASTRTWIYPPDTSIEPFTTTRYP
C2-1_A73	2012-17-F	Foeniculum vulgare	182	Contig206_C2-1_A73_(2)	ACG60024.1	Carrot carlavirus WM-2008	"Viruses; ssRNA viruses; ssRNA positive-strand viruses, no DNA stage; Tymovirales; Betaflexiviridae; Carlavirus; unclassified Carlavirus"	coat protein [Carrot carlavirus WM-2008]	88.00	50	6	0	5	154	213	262	8e-24	100	CACTTGGCAAAAGAAAAATTTCACTGAAGAGACCAAATTTGCAGCCTTCGATTGTTTTGACTTTGTAATGAATCCCGCGGCCCATCAGCCACTTGAAGGATTGATTAGAAAACCAACCAAGGAAGAAATAATTGCTAATCAAAACTTTCAAAACAATTGCTTTGAATCGTAGGGCAAACAAT	MNPAAHQPLEGLIRKPTKEEIIANQNFQNNCFES
C2-1_A32	2012-17-G	Pinus halepensis	3520	Contig2_C2-1_A32_(71)	YP_001497151.1	Black raspberry virus F	"Viruses; dsRNA viruses; Totiviridae; Totivirus"	RNA-dependent RNA polymerase [Black raspberry virus F]	55.69	650	287	1	1519	3468	166	814	0.0	770	###############################################################################################################################################################################################################################################################	MHRADMLDLSELFEMHVLVNRGVGEVDWGKEKSNRVRPDVIQIDPREVYREARAVFHMGKRHGYKYATMDKNKYIASRWEWVPTGSVHSQYSEDQPAIVKNYRHKTKFVALNTMSASHVSKMFQRDPEIIAWASVKYEWAKKRAIYGVDLTSAVITNFAMYRCEEALKHKFPVGEDAEAGRVHARLRMMLKDSESFCYDFDDFNAQHSIPSMQAVLIAYFDSFKEEMSPDQRVAMQWVIDSTQRMIVINNEVSGGDKYQINGTLLSGWRLTTFINSILNYIYFKVSGALDEVGVVDSVHNGDDVLLAVNSLKAVVMIDRRMSKLNARAQPTKCNAFSIGEFLRVEHKVDKETGLGAQYLARAAATLVHSRTESQAPTRVLDMLKAGITRCEEISARSKAPLSATLRLIELHVKRTAVVFGQDVDVLRRAVQSHALVGGAIEGSEGLVDELFEEVIDYKPPDEAAIANHEEASVETLMPGIMDYAAVLEKQYGKYVDRNKVIKSIKRATMRQLAVTRKTWLQVTDVKHEIKYKYGRALYKMYRRIIDVPYLHKAKFVGISPIALVNDAAVHKVKKLIMDVSDYEYALRVYL
C2-1_A89	2012-18-B	Oryza sativa	556	Contig72_C2-1_A89_(8)	YP_438200.1	Oryza sativa endornavirus	"Viruses; dsRNA viruses; Endornaviridae; Endornavirus"	polyprotein [Oryza sativa endornavirus]	97.28	184	5	0	3	554	722	905	3e-116	376	###############################################################################################################################################################################################################################################################	MPKELEGLTTRYVINALIEYITDRFSITEIDIMRVLESTHLSAFITKLHDNHLWSALLKLSKGITTERLTVRNLGDSHCEIISNNIERCFHHNQNCVHGLLLTEHICKCCGISIEFGLLCECCKGTTPITAFQIDEQIRKEVDDEGENYNYRFKELESKADTIKSKISHDEMKWPPIKSKPRT
C2-1_A84	2012-18-D	Oryza sativa	209	.	YP_438200.1	Oryza sativa endornavirus	"Viruses; dsRNA viruses; Endornaviridae; Endornavirus"	polyprotein [Oryza sativa endornavirus]	97.87	47	1	0	67	207	4126	4172	1e-25	96.3	TCTGGCTCCATCCAATAAAACTGTAATCAAGAGTCGTGAACTACCCGGTAAAATTATCAACATGGAAAAATCACAATGACAAAATATCCAATTAAGTCTAGACCTGTCTTAACAAAAATATGTTTTGAGGAAGGACGTTCCATTACCGGTAGATTGTTTTCCGTAGTTAACCTTCGAACAGTTACACCTGATCCTGAGGAAATACTTTG	MTKYPIKSRPVLTKICFEEGRSITGRLFSVVNLRTVTPDPEEIL
C2-2_A10	2012-18-E	Oryza sativa	272	.	YP_438200.1	Oryza sativa endornavirus	"Viruses; dsRNA viruses; Endornaviridae; Endornavirus"	polyprotein [Oryza sativa endornavirus]	98.85	87	1	0	6	266	778	864	6e-54	192	###############################################################################################################################################################################################################################################################	LGDSHCEIISNNIERCFHHNQNCVHGLLLTEHICKCCGISIEFGLLCECCKGTTPITAFQIDEQIRKEVGI
F2-8_A77	2012-19-E	Phragmites australis subsp. Australis	361	.	AAC32732.1	Tomato bushy stunt virus	"Viruses; ssRNA viruses; ssRNA positive-strand viruses, no DNA stage; Tombusviridae; Tombusvirus"	41K protein [Tomato bushy stunt virus]	41.67	48	28	0	149	6	134	181	4e-05	46.2	###############################################################################################################################################################################################################################################################	MYRSKHQAWDPLLVYTTLGSPFQKTSHPLHPRNSTVFSWLSKLADLFENYKFHNVAIVYEPTANTNYGGSIALGYDW
C2-1_A82	2012-19-G	Oryza sativa	298	.	YP_438200.1	Oryza sativa endornavirus	"Viruses; dsRNA viruses; Endornaviridae; Endornavirus"	polyprotein [Oryza sativa endornavirus]	98.99	99	1	0	297	1	2348	2446	5e-59	208	###############################################################################################################################################################################################################################################################	LWVDYDKCEYVEATIVNELFGMYLVKFTKRKFPNSNKVTRVTFTEQGYNSTTDVEVP
C2-1_A77	2012-20-B	Plantago sp.	2835	Contig4_C2-1_A77_(1778)	ADA69469.1	Carnation mottle virus	"Viruses; ssRNA viruses; ssRNA positive-strand viruses, no DNA stage; Tombusviridae; Carmovirus"	RNA-dependent RNA polymerase [Carnation mottle virus]	57.41	843	335	9	2827	308	48	869	0.0	949	###############################################################################################################################################################################################################################################################	MIEVEKTGAPKTRRLYAQADLTSGIQFRVHNHSFANLRRGLLERVFFVENKSTKELVSCPSPEPNAFSELAGLRKLFVRYCGVHSRISAEQFVDCYQGRKRTVYDNAAKSLLEVAVSKEDSHLKTFIKAEKFNIFAKPDPAPRVIQPRSPRYNVELGRYLKKFEHTAYRAIDKIWGGPTVMKGYNSEQVALHMKDAWDQFQIPVAVGFDMSRFDQHVSVPALQFEHSCYEGCFPGDRWLRTLLKWQLTNYGVGFASNGMIRYTKQGCRMSGDMNTALGNCLLACFITKHLMKGLNCRLVNNGDDCVLFLERRDLGSVVSNLTTGWSKFGFNCIAEEPVYTFEKVQFCQMQPVFDGGAWIMVRNPRISLSKDAVSLVHWTTEKNAKQWFKAVGMGGIRVTGGIPVMQNFYRKYISVGGDVALPKENFDMMKSGYYKYWAAGLKRGYAPVAPEARYSFYLAFGVTPDEQVALESYIDKAEIRTPFDNETAAKDVIENPLSWIIK
C2-1_A05	2012-20-C	Festuca arundinacea	462	.	EF521831.1	Barley yellow dwarf virus-PAV	"Viruses; ssRNA viruses; ssRNA positive-strand viruses, no DNA stage; Luteoviridae; Luteovirus"	Barley yellow dwarf virus - PAV isolate 011, complete genome	99.12	457	4	0	5	461	2303	2759	0.0	807	###############################################################################################################################################################################################################################################################	MLNQSDVKSYMSAVAQCGLVLNAGVPILESFYKCLYRSSGYKKVSEEFIKNVISYGTDERLQGRRTYNETPITNHSRMSYWESFGVDPKIQQIVERYYDGLTVSAQLQSVKVTTPHLQSILLSIPENHSQNEY
C2-1_A05	2012-20-C	Festuca arundinacea	979	Contig261_C2-1_A05_(28)	AF047013.1	Fusarium poae virus 1	"Viruses; dsRNA viruses; Partitiviridae; Betapartitivirus"	Fusarium poae virus 1 RNA2 putative RNA dependent RNA polymerase gene, complete cds	98.12	959	17	1	1	959	958	1	0.0	1645	###############################################################################################################################################################################################################################################################	MLANIRDYFHEKLTRLLYDHKIFQSNSKDPDLTLEAHHSYDIERIYKSIHYDFNRSPAPTDYEAQYQSIKHILEDKQSQQGFPHEYYRLHESPIPDDRIPPSGIKLLPFEYKSMNVVTATPEVPESGFKIHPRIERLLRSKYPQYLQYVRKYTRPLGTTNATVSDFFKPQTPSQPVEPTRIDHVMSHVMKKMAITYYLSLHFVDTQYDKRPLANGTGYHNRRSHEMNIHALFSHPKEYESKRTSKGYYVNAFLESARSLIHWIKLYGNPFRHCPSDLAQSLREFFLQRPTMLFTRNLISDMR
C2-6_A91	2012-21-A	Festuca arundinacea	403	Contig14_C2-6_A91_(5)	YP_003934623.1	Blueberry latent virus	"Viruses; dsRNA viruses; Amalgaviridae; Amalgavirus"	fusion protein [Blueberry latent virus]	60.45	134	53	0	1	402	584	717	2e-49	180	###############################################################################################################################################################################################################################################################	LKDAKVIVELDWAKFDRERPAEDIQFFVDVICSCFQPKTAREENLLAGYKQMMGNALVHRLIVLDNGCILKIDGMVPSGSLWTGICDTALNILYISAALISLGHDVTSFVPRCAGDDNLTHW
C2-6_A91	2012-21-A	Festuca arundinacea	1815	Contig8_C2-6_A91_(314)	YP_086754.1	White clover cryptic virus 1	"Viruses; dsRNA viruses; Partitiviridae; Alphapartitivirus"	RNA dependent RNA polymerase [White clover cryptic virus 1]	81.07	581	110	0	1743	1	1	581	0.0	1009	###############################################################################################################################################################################################################################################################	MDYLVSALNRISHWFLKETNFEFVGTYSLPPGILRTNDVAIANHKKTLDYAFQDHLYDHEIKYITEEHRRSEINYDSILIDFFSGDVEPFDIPFDEHVERGLHCMADAFRPPRPCRPAHILDVKHHYPYKWNVNAEPPFSTDPFFLDSRDTFGEFIRKHEYEYIDKEDFFRRHPNQESHEFLKTVVPPKFGYLKSVVFSWTRRWHHIIKDGFTDKTDLRNSGYFYNRFIFPMLLHTKTAIVKKDDPNKMRTIWGASKPWIIAETMLYWEYIAWIKLNPGVTPMLWGYETFTGGWFRLNHLLYCGVIRRSFLTLDWSRFDKRAYFPLMLRIMQTIRTFLTFEEGYVPTHAAPTHVQWNEEKSKRLDRLWMWTLENLFEAPIILPDGRMYKRHFAGIPSGLFTTQLLDSWYNYTMLATILSALGFDPKNCIIKVQGDDSIIRLNVLIPVDKHQSFMDAIVEKAQYYFNAIINVKKSEVRNSLNGCEVLSYRNHNGLPHRDEILMLAQFYHTKARDPTPEITMAQAIGFAYASCGNHRRVLRVLKDVYYYYKDLGYTPNRAGLTLTFGESPDISLPNIPLDHFP
C2-6_A90	2012-22-A	Elaeagnus angustifolia	270	Contig8_C2-6_A90_(2)	AGP05334.1	Sclerotinia sclerotiorum hypovirulence associated DNA virus 1	"Viruses; ssDNA viruses; unclassified ssDNA viruses"	capsid protein [Sclerotinia sclerotiorum hypovirulence associated DNA virus 1]	68.00	75	24	0	2	226	238	312	2e-29	117	###############################################################################################################################################################################################################################################################	MNRNLVYDEDETGQIQGSSYFSTEAKAGMGDYYVIDIISAGAGATATDQILLAANSTMYWHEK
C2-6_A55	2012-22-F	Iris pseudacorus	294	Contig1_C2-6_A55_(3)	AGH15626.1	Southern tomato virus	"Viruses; dsRNA viruses; Amalgaviridae; Amalgavirus"	fusion protein, partial [Southern tomato virus]	35.42	96	62	0	290	3	118	213	2e-09	61.6	###############################################################################################################################################################################################################################################################	MLSRYIIIQQARRQGAPINDPMLPLXFGKIRPKGDEVVPTRRLRLGEDAQSVASLKTIRRIKAISRSSEYFMRGVTSLYLRSAEGGVDS
C2-5_A37	2012-22-G	Phragmites australis subsp. australis	213	.	NP_624348.2	Fusarium poae virus 1	"Viruses; dsRNA viruses; Partitiviridae; Betapartitivirus"	putative capsid protein [Fusarium poae virus 1]	100.00	67	0	0	204	4	291	357	2e-22	99.8	CTGAAACCTGCTGATAACGGTATTGGTAACATTTATACCACATTCCTACTCGCATCTGATGAAAACATCTCTCTTGCAAACACTCTTTACACCGCCATGTCTACTTTTGTTTTATCTGACGAGCCCAACGCTCCCCAACTTGGTTCTGTCCTCTCCTCTCTATCTGGTTCCCTCCTCCTATCCCACTCCATAGAACCGATTACTCTTCCTCCC	LKPADNGIGNIYTTFLLASDENISLANTLYTAMSTFVLSDEPNAPQLGSVLSSLSGSLLLSHSIEPITLPP
C2-6_A40	2012-23-E	Hordeum murinum	293	Contig109_C2-6_A40_(6)	AGP05335.1	Sclerotinia sclerotiorum hypovirulence associated DNA virus 1	"Viruses; ssDNA viruses; unclassified ssDNA viruses"	replication-associated protein [Sclerotinia sclerotiorum hypovirulence associated DNA virus 1]	51.09	92	31	1	16	291	229	306	2e-22	99.0	###############################################################################################################################################################################################################################################################	LFSGGMAEMITPDVKYAVFDDIRGGITFFHGWKAWLGCQAEFNNKALYKDPSPIKWGRPSIWCSNKDPREEMCYYVMGERHFHKGYGQEDIDW
C2-5_A95	2012-23-F	Phillyrea angustifolia	251	.	YP_009021042.1	Cassava associated cicular DNA virus	"Viruses; ssDNA viruses; unclassified ssDNA viruses"	Capsid protein [Cassava associated cicular DNA virus]	56.86	51	21	1	154	2	204	253	8e-10	63.5	CATTTCCGGGCACGGTCCCTCAGCATACTTTAGGCTTCTCAACAACCCCTGCAGTTCCGGGCACGGTCCCCTCAGCATACTTTAGGCCTCTCAACAATTTCCTGGCCAGCCAACTCAGGCTGATTACATCAACGTGATGACAGCCAAGACGGATAACACGGAGGTTACAATCAAATATGACAAAACTGTAACCATAGCCTCTGGTAACGAGGCTGGTATGCAACGCAATTACCGAAGATACCACCCAATGC	MTAKTDNTEVTIKYDKTVTIASGNEAGMQRNYRRYHPM
C2-6_A32	2012-23-J	Plantago coronopus	304	Contig8_C2-6_A32_(2)	YP_009129271.1	Apple geminivirus PL-2015	"Viruses; ssDNA viruses; Geminiviridae; unclassified Geminiviridae"	C2 protein [Apple geminivirus PL-2015]	53.19	94	37	3	274	5	50	140	2e-13	72.4	###############################################################################################################################################################################################################################################################	QKLIHKKAKASKRRKRINCPCQCIIYRHPDCEHGFSHRGYNHCTPGQFRDMVRRTEEPNQCQHRQGLGHFPNIQQRIPDHSQVQPQPEES
C2-6_A41	2012-24-B	Torilis nodosa	720	Contig89_C2-6_A41_(22)	AGP05336.1	Sclerotinia sclerotiorum hypovirulence associated DNA virus 1	"Viruses; ssDNA viruses; unclassified ssDNA viruses"	capsid protein [Sclerotinia sclerotiorum hypovirulence associated DNA virus 1]	41.76	182	95	3	713	180	138	312	4e-36	140	###############################################################################################################################################################################################################################################################	MQRQFFNYSDNSAYDTLFSFYQDVLFKGQKTTDWNDFMTAKIDTNRVNLKYDRLRTINSGNASGVARQMNFWHPMNKNLYYSEDEVGETSSGAYASAEGNRVMGNYVVIDIIQAGAAATAADLYRISAEATLYWHEK
C2-6_A05	2012-24-C	Hordeum murinum	364	.	AGP05336.1	Sclerotinia sclerotiorum hypovirulence associated DNA virus 1	"Viruses; ssDNA viruses; unclassified ssDNA viruses"	capsid protein [Sclerotinia sclerotiorum hypovirulence associated DNA virus 1]	54.72	106	48	0	322	5	172	277	8e-32	125	###############################################################################################################################################################################################################################################################	LFNNIGVDSAPQTLAAREGLIFRGQIQRDWNDPIVAPTDPTRIDVKFDKTWTLKSGNASGTVYERKLYHPMNKNLVYDDDELGGVETTVTYSVTSKQGH
C2-4_A56	2012-26-A	Oryza sativa	344	Contig62_C2-4_A56_(9)	YP_438200.1	Oryza sativa endornavirus	"Viruses; dsRNA viruses; Endornaviridae; Endornavirus"	polyprotein [Oryza sativa endornavirus]	99.11	112	1	0	344	9	770	881	3e-69	238	###############################################################################################################################################################################################################################################################	LGDSHCEIISNNIERCFHHNQNCVHGLLLTEHICKCCGISIEFGLLCECCKGTTPITAFQIDEQIRKEVDDEGENYNYRFKELESKAD
C2-4_A44	2012-26-B	Oryza sativa	465	Contig4_C2-4_A44_(50)	YP_438200.1	Oryza sativa endornavirus	"Viruses; dsRNA viruses; Endornaviridae; Endornavirus"	polyprotein [Oryza sativa endornavirus]	85.93	135	19	0	406	2	900	1034	9e-66	230	###############################################################################################################################################################################################################################################################	MPINKALPTKTINEVIEKRGKHVVSVSNLDEFKTLLDEDTKKIQIIDDVDSGANQEEALIVHRTNDSKDTKIIKLTDEHQVTSKQPDRLQIEIAKTPPTEDDNSTDLSGES
C2-4_A90	2012-27-A	Medicago sativa	311	.	BAJ14669.1	Poinsettia mosaic virus	"Viruses; ssRNA viruses; ssRNA positive-strand viruses, no DNA stage; Tymovirales; Tymoviridae; unassigned Tymoviridae"	replicase-associated protein [Poinsettia mosaic virus]	63.16	38	14	0	194	307	3	40	1e-06	56.2	###############################################################################################################################################################################################################################################################	LYANFQIIPLSFDDSSPSPSSPPNTPAPSPKIKYITPHLCTRFHLPVKRFPHSEPIFLSGGTLFQNAIDALSSTVHKDTITSPLLESITKPFRSSLQTFPFR
C2-4_A90	2012-27-A	Medicago sativa	2435	Contig2_C2-4_A90_(123)	YP_003868436.1	Rhododendron virus A	"Viruses; dsRNA viruses; Amalgaviridae; Amalgavirus"	putative fusion protein [Rhododendron virus A]	41.27	802	439	8	2373	16	116	901	0.0	583	###############################################################################################################################################################################################################################################################	MMMDALEQCCSSPLYNVLSTYTFHKRLNRRSGFKNAVVKASSDWAHIWNGVKDAAVIVELDWSKFDRERPREDLEFMVSLISSCFNPKSAREERLLHAYTTSNFRALVERPVFLDGGGVFGIEGMVPSGSLWTGWLDTALNILYMKAVCAEIGVGDDDVEVMCAGDDNLTLFKFDPGEANLRRIRDLLNDWFLAGISEDEFLIHRPPYHVTKVQACFPEGTDLSRGTSGMLKKAVWVPFEGEVVIDNARGRSHRWEYRFSGCPKFLSCYWLHDGLPIRPAHDNLEKLLWPEGLHDDIDVYEGAVISMVVDNPHNHHNCNHMLSRFIIIREARRLGA
C2-4_A90	2012-27-A	Medicago sativa	299	.	AGH12860.1	Citrullus lanatus cryptic virus	"Viruses; dsRNA viruses; Partitiviridae; unclassified Partitiviridae"	coat protein [Citrullus lanatus cryptic virus]	51.16	43	19	1	10	138	81	121	8e-06	38.1	###############################################################################################################################################################################################################################################################	TYLARKYISGWFLDLYDCNREAV
C2-4_A90	2012-27-A	Medicago sativa	410	.	NP_563611.1	Bean leafroll virus	"Viruses; ssRNA viruses; ssRNA positive-strand viruses, no DNA stage; Luteoviridae; Luteovirus"	coat P3 and systemic movement/aphid transmission P5 fusion protein [Bean leafroll virus]	96.77	62	2	0	190	5	288	349	2e-59	129	###############################################################################################################################################################################################################################################################	LHQHHNHSQRQSMKDSSFILAFPSPVLVRNQRIIQSPFILCKIKDCDISRTKMRTGRILKPGGTLTTMLKHPDVIFPVPQGKWSVEISTEGYQPTSSTTDPNNGKCDGLIAYSDDDKTDVWNVGVQKNITLSNP
C2-4_A90	2012-27-A	Medicago sativa	981	Contig51_C2-4_A90_(71)	AEF97834.1	Banana bunchy top virus satellite HaiKou 2	"Viruses; Satellites; Satellite Nucleic Acids; Single stranded DNA satellites; unclassified Single stranded DNA satellites"	replication initiation protein [Banana bunchy top virus satellite HaiKou 2]	48.96	192	94	3	977	402	97	284	5e-51	182	###############################################################################################################################################################################################################################################################	MLNRYICIKKRKKFIEEYSKIEEMRPWQNQVLDLIKEYPDRRSVIWVYGPDGGEGKSTFADELEAVHDFVVIKPSKIENMMYFYVDEGSHKHVCIDVPRRICKESYEAIYDFTESVKDRAIQSTKYRPIKYKELNKVHVVVMSNNLPDVTKISEDRIIVIYC
C2-4_A65	2012-27-C	Atriplex prostrata	3993	Contig34_C2-4_A65_(1727)	ADD64689.1	Sowbane mosaic virus	"Viruses; ssRNA viruses; ssRNA positive-strand viruses, no DNA stage; Sobemovirus"	P2b, partial [Sowbane mosaic virus]	95.30	532	25	0	1714	3309	1	532	0.0	1028	###############################################################################################################################################################################################################################################################	MLFGPQNRAEIALWDTIPSKPGMGLTLKSQARKIFSDLLVKHTHCPAYEADISGFDWTVQDWELWADVEIRIKLCSAGVDLAQCMRNRFYCFMNSVFQLSDGTLIQQCSPGVMKSGSYCTSSTNSRIRCLMAEIIGSPWCIAMGDDSVEGYVEGAREKYDALGHKCKDYQVCESDGLLLRSVGFCSHHIDASGAYLTSWAKTLFKHLHSKDEDFQDIEVELRSSPMWSSIRRYLVQETPSLDKRYEPSEEEEVPPKEQTGESPAQQVHSASCFATCCERNCYGQGYACVQW
C2-4_A65	2012-27-C	Atriplex prostrata	438	Contig3_C2-4_A65_(5)	AEJ07891.1	Pepper cryptic virus 1	"Viruses; dsRNA viruses; Partitiviridae; Deltapartitivirus"	putative coat protein [Pepper cryptic virus 1]	40.00	105	52	3	433	119	226	319	2e-13	76.3	###############################################################################################################################################################################################################################################################	LVFDWTQQATAFAWFPQEGNYNDEDIAVAYVIGDACTPKLGHADIDDWKYTNSASIDLSTQSLIDSYKRVRPRKWSASAEFRTAEVEEISFPNYYEKDETAFKATNNGPLQLVSDYFAKLSIPSSSTRTEEEEDPTR
C2-2_A31	2012-27-D	Spergularia sp.	183	.	AGS12486.1	Hypericum japonicum associated circular DNA virus	"Viruses; ssDNA viruses; unclassified ssDNA viruses"	replication-associated protein [Hypericum japonicum associated circular DNA virus]	47.46	59	31	0	179	3	264	322	2e-11	67.0	ACCATGGCTGGGGGGTCAGTTTCAATTCACGGTCACTGATAAGTTCAAGCATAAGAGGACTGTCAAATGGGGGAAGCCAACAATTTGGATTTGTAACCAGGATCCGCGTTTGGCCTTGTACAAGGCTGGACACGAACCTGACTTTGGGTGGATGGAGGAAAATTGTCTATTCTACGAGTTGAG	LGGQFQFTVTDKFKHKRTVKWGKPTIWICNQDPRLALYKAGHEPDFGWMEENCLFYEL
C2-1_A87	2012-28-A	Triticum turgidum	564	Contig12_C2-1_A87_(14)	ACT31745.1	Barley yellow dwarf virus-PAV	"Viruses; ssRNA viruses; ssRNA positive-strand viruses, no DNA stage; Luteoviridae; Luteovirus"	RNA-dependent RNA polymerase, partial [Barley yellow dwarf virus-PAV]	98.40	187	3	0	563	3	37	223	2e-116	345	###############################################################################################################################################################################################################################################################	LKLLVAQKSKSGVTEAWTDFFTKSRGGVYAPLSCEPTRQELEVKSEKLERLLEEQHQFEVRAAKKYIKEKGRGFINCWNDLRSRLRLVKDVKDEAKDNARAAAKIGAEMFAPVDVQDLYSFTEVKKVETGLMKEVVKEKNGEEEKHLEPIMEEVRSIKDTADARDAASTWITETVKLKNSTLT
C2-2_A12	2012-28-B	Trifolium angustifolium	1475	Contig28_C2-2_A12_(56)	YP_002321509.1	Southern tomato virus	"Viruses; dsRNA viruses; Amalgaviridae; Amalgavirus"	fusion protein p122 [Southern tomato virus]	53.69	393	181	1	1187	9	418	809	6e-129	412	###############################################################################################################################################################################################################################################################	LLRDIYSFRVARARLQLPGDFSVPDGPDACRVKNFNNFATSGPVLKAFGVRSKNGLRQLLQDEAWWYFNSFGNSDFGVEGLPWFGARLGFRSKLVTEEKARKKISEGDSVGRAVMMMDALEQCCSSPLYNVLSTYTFHKRLNRRSGFKNAVVKASSDWAHIWNGVKDAAVIVELDWSKFDRERPREDLEFMVSLISSCFNPKSAREERLLHAYTTSNFRALVERPVFLDGGGVFGIEGMVPSGSLWTGWLDTALNILYMKAVCAEIGVGDDDVEVMCAGDDNLTLFKFDPGEANLRRIRDLLNDWFLAGISEDEFLIHRPPYHVTKVQACFPEGTDLSRGTSGMLKKAVWVPFEGEVVIDNARGRSPRVG
C2-2_A12	2012-28-B	Trifolium angustifolium	283	Contig7_C2-2_A12_(2)	BAB62825.1	Soybean dwarf virus	"Viruses; ssRNA viruses; ssRNA positive-strand viruses, no DNA stage; Luteoviridae; Luteovirus"	replicase, partial [Soybean dwarf virus]	75.00	84	21	0	2	253	124	207	2e-32	127	###############################################################################################################################################################################################################################################################	MEKLWMCKKIAPRLIAPRNKRYNVELGRRLKFNEKKLMKAIDSIFKAPTVLSGYD
C2-1_A85	2012-29-D	Circium arvense	246	.	YP_006607889.1	Soybean Putnam virus	"Viruses; Retro-transcribing viruses; Caulimoviridae; Caulimovirus; unclassified Caulimovirus"	aphid transmission factor [Soybean Putnam virus]	94.87	78	4	0	245	12	27	104	1e-46	158	ATTAAATGAAGGGATAGACAGGACAAATAGGAAATACCTATTTAGCTCCCATGGTTCAGGGATTCAAACAGTGGTTAACCATTGTAACAATCTCGACCAAATAGTTGCAAGAAATTTCTTGCAATTAGCAAAATTATTGAGTTATTTTGGACTCAGTAAAGATCCTAGTGAAGATTATTCTAAAGACCCCAGTGTCTTTAAAAAATTCTTCCAAGACTTACCATCCACTTCTTTTAAGAGGGGGCA	LQLAKLLSYFGLSKDPSEDYSKDPSVFKKFFQDLPSTSFKRG
C2-1_A07	2012-30-B	Verbascum sinuatum	196	Contig115_C2-1_A07_(2)	AFO65948.1	Alphacryptovirus JF-2012	"Viruses; dsRNA viruses; Partitiviridae; unclassified Partitiviridae"	RNA-dependent RNA polymerase [Alphacryptovirus JF-2012]	79.69	64	13	0	3	194	134	197	2e-27	112	AATTAGGCGAGAAAGGACCCATTGGTGGTGAAAATCACAAACGGGCGATTAAACGAGCCAAGGCAGTTCTATGGTCTGTAATCGCAGATGATGGAGAAGGCATTGAACATGCAATCAGGACTATGGTCCCGGACGTTGGCTACACTCGCACACAATTGACAGATCTCACCGAGAAGACAAAAGTCAGACATGTTTG	GEKGPIGGENHKRAIKRAKAVLWSVIADDGEGIEHAIRTMVPDVGYTRTQLTDLTEKTKVRHV
C2-6_A75	2012-31-E	Galium debile	140	Contig137_C2-6_A75_(2)	YP_052860.1	Helminthosporium victoriae 145S virus	"Viruses; dsRNA viruses; Chrysoviridae; Chrysovirus"	Hv145SV-protein 3 [Helminthosporium victoriae 145S virus]	59.18	49	14	1	3	131	592	640	2e-08	59.3	TGTGCAGTGTGATGTACGTTGAGGAGAAAGGATGGATTGTTAAGACATTCAAAGATAGTGAGATGCCAGGGGTTATTGAAAGTATGGGAATTACTGAGGAAGGTATGTTCATACCCAAGGATGAAGAGGATGGTACGGTG	MYVEEKGWIVKTFKDSEMPGVIESMGITEEGMFIPKDEEDGTV
C2-6_A73	2012-31-H	Festuca arundinacea	305	Contig195_C2-6_A73_(4)	YP_009116901.1	Bromus-associated circular DNA virus 3	"Viruses; ssDNA viruses; unclassified ssDNA viruses"	replication-associated protein [Bromus-associated circular DNA virus 3]	77.94	68	15	0	305	102	257	324	2e-30	120	###############################################################################################################################################################################################################################################################	MWGKPSIWLSNTDPRDEMQNSDIEWMNANCTFIEVTDSIFRANTNSQLE
C2-6_A89	2012-31-L	Trifolium pratense	394	Contig77_C2-6_A89_(25)	CAB10584.1	Tobacco rattle virus	"Viruses; ssRNA viruses; ssRNA positive-strand viruses, no DNA stage; Virgaviridae; Tobravirus"	hypothetical protein, partial [Tobacco rattle virus]	33.33	105	66	2	20	334	267	367	8e-08	59.7	###############################################################################################################################################################################################################################################################	MREVTTSSGIEIPDGCVMMGMYQADKKMIKQMYSGRPGKYQVMTVHESQGKTFKHVWLHRFDARRRTDSYSLYDREEYVLVAMSRHTDSFLYVSPPVGDLVSRWLGRGRED
C2-6_A89	2012-31-L	Trifolium pratense	409	.	BAA83969.1	Bean yellow mosaic virus	"Viruses; ssRNA viruses; ssRNA positive-strand viruses, no DNA stage; Potyviridae; Potyvirus"	polyprotein precursor, partial [Bean yellow mosaic virus]	72.52	131	36	0	408	16	33	163	6e-58	197	###############################################################################################################################################################################################################################################################	LEEERIVSILEWNRADQPEHRLEAICASMIEAWGYPELLNYIRKFYLWVLTQAPYSQLSAEGKAPYISEVALRHLYIGDAYKQEELERYSSVIMDFEEQFDDSPIQCIFQANQEKMNAGETKPTP
C2-6_A89	2012-31-L	Trifolium pratense	230	Contig123_C2-6_A89_(3)	YP_008719883.1	Red clover cryptic virus 1	"Viruses; dsRNA viruses; Partitiviridae; unclassified Partitiviridae"	coat protein [Red clover cryptic virus 1]	63.49	63	23	0	228	40	172	234	7e-19	89.4	CTGGCCTCTTAGTCCCTTTCTTTCAGGCACTGGCTTCCACCAGCAGCCCGTTTGAATGGTTCGGCCCCATTGTACCAAGCATTCCAGGCTTCGCCGCCTTATGGGACGCTGAAAACTTCAGGCCTCGTCCTGCTTTTGCCCGCCAGCTACCCATTCCAGCCATCATCCTCGACCAGCTCCACGCTTTCGCTGCTTCCACCTACCGAAACGAGAATAATGCGCCTTATGCT	LASTSSPFEWFGPIVPSIPGFAALWDAENFRPRPAFARQLPIPAIILDQLHAFAASTYRNENNAPYA
C2-6_A89	2012-31-L	Trifolium pratense	426	Contig195_C2-6_A89_(21)	YP_007697651.1	Xanthophyllomyces dendrorhous virus L1A	"Viruses; dsRNA viruses; Totiviridae; Totivirus"	RNA-dependent RNA polymerase [Xanthophyllomyces dendrorhous virus L1A]	49.65	141	71	0	2	424	395	535	3e-37	145	###############################################################################################################################################################################################################################################################	MQAVLEAYLSTFYSDISEEQRMAMLWVIESLNNQYVNDEEGSTKRYKANGTLLSGWRLTTFMNSVLNRIYTRLLLGENVGVHSSVHNGDDVLAGAQTTAATQWVLKRARQYNIRVQTAKSSLGGIAEFLRIDRQ
C2-6_A89	2012-31-L	Trifolium pratense	328	Contig174_C2-6_A89_(2)	YP_009116901.1	Bromus-associated circular DNA virus 3	"Viruses; ssDNA viruses; unclassified ssDNA viruses"	replication-associated protein [Bromus-associated circular DNA virus 3]	73.33	30	8	0	114	25	1	30	3e-05	51.2	###############################################################################################################################################################################################################################################################	MPSFDLHARYVLLTYPQCGELAPERVGEHL
C2-6_A60	2012-32-F	Ranunculus bulbosus	551	Contig16_C2-6_A60_(31)	CDF65985.1	uncultured Partitiviridae sp.	"Viruses; dsRNA viruses; Partitiviridae; environmental samples"	RNA dependent RNA polymerase, partial [uncultured Partitiviridae sp.]	76.30	173	41	0	10	528	114	286	7e-93	286	###############################################################################################################################################################################################################################################################	MSFGNTFNYVYGSARQVIHRIKNGECFTGDLDSDHLYPIIAHFRPGLGKPGSTAIRTGLVWGVSKIFLIAECMFMYPLFDNYLRNGHSPMLWGYETILGGWTKLHCELTPLISSTDATVITAAEQEDSGKGLS
C2-5_A06	2012-32-G	Dactylis glomerata	274	Contig309_C2-5_A06_(5)	AGS12486.1	Hypericum japonicum associated circular DNA virus	"Viruses; ssDNA viruses; unclassified ssDNA viruses"	replication-associated protein [Hypericum japonicum associated circular DNA virus]	76.19	42	10	0	138	263	1	42	3e-13	73.2	###############################################################################################################################################################################################################################################################	MAPFVFNSRYGLVTYAQCGDLDPWRIMERFSSLGAECIVARE
C2-5_A93	2012-32-J	Trifolium resupinatum	403	Contig29_C2-5_A93_(3)	ABZ10949.1	Southern tomato virus	"Viruses; dsRNA viruses; Amalgaviridae; Amalgavirus"	fusion protein [Southern tomato virus]	60.61	132	52	0	1	396	589	720	4e-40	154	###############################################################################################################################################################################################################################################################	LKQAAVIVELDWSKFDRERPREDLEFMVRLIDSCFEPRNEREKRLLDAYRTCNHRALVERPVFLDGGGGFLVDGMVPSGSLWTGWIDTALNILYIKAACAEIGVSDDEVEVLCAGAT
C2-5_A93	2012-32-J	Trifolium resupinatum	339	Contig6_C2-5_A93_(2)	AFE83590.1	Raphanus sativas chrysovirus 1	"Viruses; dsRNA viruses; Chrysoviridae; Chrysovirus"	putative RNA-dependent RNA polymerase [Raphanus sativas chrysovirus 1]	61.95	113	43	0	1	339	515	627	3e-41	156	###############################################################################################################################################################################################################################################################	LEDFDDALSSAYMEMYSRPKAVDVQNFVQFWKRRRTWVAKGSTVLNQLPREMLSYTVSFLDHLERTIELRHNKKSLFEHHEIIDLLKETTETWNATKVVPKLNETTK
C2-5_A93	2012-32-J	Trifolium resupinatum	284	Contig112_C2-5_A93_(2)	YP_667838.2	Chickpea chlorotic stunt virus	"Viruses; ssRNA viruses; ssRNA positive-strand viruses, no DNA stage; Luteoviridae; Polerovirus"	RNA-dependent RNA polymerase [Chickpea chlorotic stunt virus]	86.17	94	13	0	283	2	631	724	4e-47	172	###############################################################################################################################################################################################################################################################	MAAKVKGFGWPEFGKEAELKSLQLQTARWLKRAESAKIPSSEERERVIKKTVEAYQNVKSNCPAVTRLNELSWER
C2-5_A93	2012-32-J	Trifolium resupinatum	407	.	ABJ99996.1	Vicia faba partitivirus 1	"Viruses; dsRNA viruses; Partitiviridae; unclassified Partitiviridae"	putative RdRp [Vicia faba partitivirus 1]	70.45	132	39	0	403	8	386	517	1e-55	194	###############################################################################################################################################################################################################################################################	MGFDLNKIEIKVQGDDSIFLMCYPYISLKHAFLQLFAHYANIYFRSTLNVVKSEILPSLEQAEVLKYRNHGTMPYREELQLLAMLRHPERTVSLPSLMARVIGIAYANCGYRARVYQICEDIYNFLGG
C2-5_A93	2012-32-J	Trifolium resupinatum	399	Contig84_C2-5_A93_(2)	AAA61798.1	Lettuce infectious yellows virus	"Viruses; ssRNA viruses; ssRNA positive-strand viruses, no DNA stage; Closteroviridae; Crinivirus"	RNA-dependent RNA polymerase [Lettuce infectious yellows virus]	34.34	99	59	2	355	71	349	445	2e-06	55.8	###############################################################################################################################################################################################################################################################	LVACRKIAGREEGVQLLAEVFNLGAKNYVTNSPYFASNFVVVDEVNRRIRLVGDPLKRVERWSGMIAAEDPQWRERWISAKDSMKSYLSCAKVVGLEHRVAERYAVEPGAVAGVADAIATVIGDEKKFRASG
C2-5_A93	2012-32-J	Trifolium resupinatum	278	Contig77_C2-5_A93_(2)	YP_001497151.1	Black raspberry virus F	"Viruses; dsRNA viruses; Totiviridae; Totivirus"	RNA-dependent RNA polymerase [Black raspberry virus F]	65.38	78	27	0	244	11	396	473	4e-25	108	###############################################################################################################################################################################################################################################################	LKYLLKDAESLCYDFDDFNAQHSTESMKAVLKAYYDTFYDDMDIDQRWAMEWVIKSMDKVVVHNTIN
C2-5_A93	2012-32-J	Trifolium resupinatum	81	.	AGS12486.1	Hypericum japonicum associated circular DNA virus	"Viruses; ssDNA viruses; unclassified ssDNA viruses"	replication-associated protein [Hypericum japonicum associated circular DNA virus]	80.00	25	5	0	7	81	168	192	8e-04	44.3	GCATAGCACGATGGAGGAATTAAGTTTGTACCGGGAGATGTTGACGGCAGAGATCGATGGCTATCGCAGTCTGGTATCGGA	STMEELSLYREMLTAEIDGYRSLVS
C2-6_A56	2012-33-A	Lotus sp.	276	Contig2_C2-6_A56_(11)	YP_001497151.1	Black raspberry virus F	"Viruses; dsRNA viruses; Totiviridae; Totivirus"	RNA-dependent RNA polymerase [Black raspberry virus F]	38.82	85	52	0	21	275	694	778	4e-08	60.1	###############################################################################################################################################################################################################################################################	MTPSTDKIDVKLLSPGIVDYARRLHRVVREKVSYEQILASVYRATRSQLDITRETRLELRDVSTLVKFKCARALYRMFKDVIKLPFVPRAR
C2-5_A41	2012-33-D	Hordeum marinum	2127	Contig96_C2-5_A41_(352)	YP_009116900.1	Bromus-associated circular DNA virus 3	"Viruses; ssDNA viruses; unclassified ssDNA viruses"	capsid protein [Bromus-associated circular DNA virus 3]	72.50	200	51	2	1601	1002	28	223	9e-82	271	###############################################################################################################################################################################################################################################################	MRTRSYRRSGLRRTRRTFPRRTLRGKTRRYTRRSTRIGKPRSRRPSRKMILNLTAKKKRDTMAPNISYPPVASTAAVTGLVIQASSEPTMTLWCPSARELREIFENDRSTVPSGREVTTVYAVGLKEKISILTNTGQPWRWRRIVFTNKGPLPLGEQFEGSRVYSTTTDVTGRDTYFRTLSPLPTTSITPLVEYVFKGQGDGGLGIQDWTDIMTAPVDTTRIKTMHDHVTRIQSGNANGVMKTYSRWHPVRKNIVYGDEEIGNQMLSSFYSTTSRPGIGDIYVMDIFTSLSNAASDQLSFTPTASWYWHEK
C2-6_A52	2012-33-E	Festuca arundinacea	337	Contig10_C2-6_A52_(50)	AFX73022.1	Grapevine partitivirus	"Viruses; dsRNA viruses; Partitiviridae; unclassified Partitiviridae"	RNA dependent RNA polymerase [Grapevine partitivirus]	67.71	96	31	0	7	294	316	411	9e-38	143	###############################################################################################################################################################################################################################################################	MCNAIKHTPIKAESGNMYQWQWNGIASGFQQTQLLDSFVNAIYLLTCLSSAGINIESEHFTALFQGDDSITTFPEIIPDYKAFIATLTFEAVT
C2-6_A52	2012-33-E	Festuca arundinacea	257	Contig7_C2-6_A52_(33)	ADO14118.1	Blueberry latent virus	"Viruses; dsRNA viruses; Amalgaviridae; Amalgavirus"	fusion protein [Blueberry latent virus]	56.10	82	35	1	250	8	705	786	4e-21	97.4	###############################################################################################################################################################################################################################################################	MCAGDDNLTLFWKDPGSKLDQLRGVLNKDFRAGIDEGDFMVHRPPYAVTKRQAIFPAEVDLRKGTSRLVERARWVTFDGPA
C2-6_A52	2012-33-E	Festuca arundinacea	117	.	AHY22369.1	Barley stripe mosaic virus	"Viruses; ssRNA viruses; ssRNA positive-strand viruses, no DNA stage; Virgaviridae; Hordeivirus"	beta-B protein [Barley stripe mosaic virus]	91.89	37	3	0	113	3	298	334	3e-12	69.3	TGTTTTGGCGACTGACTATTCTGGTATTGAGGGCGTATATAGGTTAGATGACCTATTGCTCTCCGCTGTCCCGATAACGTCAGACCTTCTGATCATTGACGAATATACTCTTGCTGA	LATDYSGIEGVYRLDDLLLSAVPITSDLLIIDEYTLA
C2-5_A87	2012-34-C	Trifolium sp.	233	.	AFH09416.2	Xanthophyllomyces dendrorhous virus L2	"Viruses; dsRNA viruses; Totiviridae; Totivirus"	RNA-dependent RNA polymerase [Xanthophyllomyces dendrorhous virus L2]	36.36	77	49	0	233	3	214	290	2e-09	63.5	ATTAACGACTGGAAACAGGAGCAGTTAAATAGGACACAAATTAATACAGTAAATATAAGTAGTGAAGAAATATTTAAGCGTAGTCTTAAGTTATTCAATAAAGTAAAGAATAGAGGAGGTAGACCATTTAAGGATCGGTTTGACAACTTCTGGAATCTAAGATGGCAGTGGTCACCACCTGGTGCATTCTACTCCCAACATGAAGAGGATCAGAAGTACAGGGCAAGTGACCC	INDWKQEQLNRTQINTVNISSEEIFKRSLKLFNKVKNRGGRPFKDRFDNFWNLRWQWSPPGAFYSQHEEDQKYRASD
C2-3_A78	2012-35-A	Oryza sativa	274	Contig214_C2-3_A78_(3)	D32136.1	Oryza sativa endornavirus	"Viruses; dsRNA viruses; Endornaviridae; Endornavirus"	Oryza sativa endornavirus genomic RNA, complete genome	94.55	257	14	0	9	265	5730	5986	3e-108	401	###############################################################################################################################################################################################################################################################	LAEIINIDGNVTVNGPWYYKRKILDKLDEKLDLNDVKGITICPRGTKLVRIKTNQKFRNKVRELAWIVDKCYDGKFTIKINNIIITAPS
C2-4_A95	2012-35-B	Oryza sativa	334	Contig40_C2-4_A95_(2)	YP_438200.1	Oryza sativa endornavirus	"Viruses; dsRNA viruses; Endornaviridae; Endornavirus"	polyprotein [Oryza sativa endornavirus]	98.11	106	2	0	319	2	4218	4323	8e-61	213	###############################################################################################################################################################################################################################################################	LESLLKDKHISIMKEQQARIIVWQRKAVCSLFAKLFVRCKDRLKTLLIDHILYVDGLRPDEISAKLRQISDVFGFFENDLTR
C2-4_A34	2012-35-C	Oryza sativa	406	.	YP_438200.1	Oryza sativa endornavirus	"Viruses; dsRNA viruses; Endornaviridae; Endornavirus"	polyprotein [Oryza sativa endornavirus]	99.25	134	1	0	405	4	732	865	1e-83	280	###############################################################################################################################################################################################################################################################	MRVLESTHLSAFITKLHDNHLWSALLKLSKGITTERLTVRNLGDSHCEIISNNIERCFHHNQNCVHGLLLTEHICKCCGISIEFGLLCECCKGTTPITAFQIDEQIRKEVDQ
C2-4_A04	2012-35-D	Phragmites australis subsp. australis	334	.	NP_624348.2	Fusarium poae virus 1	"Viruses; dsRNA viruses; Partitiviridae; Betapartitivirus"	putative capsid protein [Fusarium poae virus 1]	99.09	110	1	0	5	334	211	320	3e-68	227	###############################################################################################################################################################################################################################################################	LDPDNVIDSLMGTPLINHGTNAYTVSNYLGTWYDAGHHPNFVNQDYMSFFNPLVGRFLTQRPTFARLPFSPEDLADNGIGNIYTTFLLASDENISLANTLYTAI
C2-4_A31	2012-36-A	Festuca arundinacea	275	Contig8_C2-4_A31_(28)	AGH15626.1	Southern tomato virus	"Viruses; dsRNA viruses; Amalgaviridae; Amalgavirus"	fusion protein, partial [Southern tomato virus]	54.17	72	33	0	7	222	186	257	5e-22	96.7	###############################################################################################################################################################################################################################################################	MDFIRGDSVIGEGQWGSEMTRWIRFVTEHPVSRALRKARRFNPKAAPTAEENLYHTRA
C2-4_A31	2012-36-A	Festuca arundinacea	158	Contig4_C2-4_A31_(29)	AFE83590.1	Raphanus sativas chrysovirus 1	"Viruses; dsRNA viruses; Chrysoviridae; Chrysovirus"	putative RNA-dependent RNA polymerase [Raphanus sativas chrysovirus 1]	64.00	50	18	0	156	7	770	819	3e-17	84.7	TGTGCTGTGACAGGCTGTATGGTGATTTCGATTCGGTGTACTTCGATCATGGAGGGGATGACCTGGATATAGCTTTCAGGAGCCCAAAAGATTGTTTTAGACTCGTTGAGGTTATGGATGCGATAGGCTATGAAGCCACTGCTATAAAACAAACTAGC	LYGDFDSVYFDHGGDDLDIAFRSPKDCFRLVEVMDAIGYEATAIKQTS
C2-4_A31	2012-36-A	Festuca arundinacea	429	Contig72_C2-4_A31_(2)	YP_009116789.1	Bromus-associated circular DNA virus 4	"Viruses; ssDNA viruses; unclassified ssDNA viruses"	replication-associated protein [Bromus-associated circular DNA virus 4]	50.48	105	50	2	322	11	251	354	1e-20	95.9	###############################################################################################################################################################################################################################################################	CLIWDGLLTGTPYLSAEHPEWARHRGHSESPRSPFLLVTDIDDLGHFDPAVHKSIVFDEVRCTGDVTGKGAWPLTSQIKLVTWDTPVSIRIRYKVAHIPARVPKIFTSTDFLPVNGDAQIRRRVDVINLYPASVETLWI
C2-4_A74	2012-36-C	Festuca arundinacea	731	Contig12_C2-4_A74_(19)	YP_086754.1	White clover cryptic virus 1	"Viruses; dsRNA viruses; Partitiviridae; Alphapartitivirus"	RNA dependent RNA polymerase [White clover cryptic virus 1]	75.57	221	54	0	67	729	1	221	1e-117	361	###############################################################################################################################################################################################################################################################	MDYLVSALNRISHWFLKETNFEFVGTYSLPPGILRTNDVAIANHKKTLDYAFQDHLYDHEIKYITEEHRRSEINYDSILIDFFSGDVEPFDIPFDEHVERGLHCMADAFRPPRPCRPAHILDVKHHYPYKWNVNAEPPFSTDPFFLDSRDTFGEFIRKHEYEYIDKEDFFRRHPNQESHEFLKTVVPPKFGYLKSVVFSWTRRWHHIIKDGFTDKTDLRNS
C2-4_A74	2012-36-C	Festuca arundinacea	298	.	AFE83590.1	Raphanus sativas chrysovirus 1	"Viruses; dsRNA viruses; Chrysoviridae; Chrysovirus"	putative RNA-dependent RNA polymerase [Raphanus sativas chrysovirus 1]	65.98	97	33	0	2	292	645	741	4e-37	144	###############################################################################################################################################################################################################################################################	LFVAEKQPAVGSTRLNVNDDDNILYFDRKMVNTFHHMLYDWANFNAQHSSEDMARVIEGLDQIPGAPKDYGYFCRAIAESFFXMYLIGPDGKEHRLFH
C2-4_A35	2012-36-D	Polypogon sp.	396	Contig81_C2-4_A35_(9)	ADO60935.1	Grapevine associated chrysovirus-3	"Viruses; dsRNA viruses; Chrysoviridae; Chrysovirus"	hypothetical protein, partial [Grapevine associated chrysovirus-3]	74.05	131	32	1	389	3	282	412	6e-50	176	###############################################################################################################################################################################################################################################################	LCGHGGLDFNINSIGICIAESVSTRIDEVEITATVLIKSNYIKAGSMIMYDTSTGWGFPEPTDRNEGNDDSRVLRSFGGALNDRPRAPPSNAGDEDEEEEEEPDLPLHALSSGSSRYTN
C2-2_A90	2012-36-E	Chrysanthemum sp.	479	Contig3_C2-2_A90_(11)	YP_009117064.1	Trifolium-associated circular DNA virus 1	"Viruses; ssDNA viruses; unclassified ssDNA viruses"	replication-associated protein [Trifolium-associated circular DNA virus 1]	31.54	130	73	3	6	374	67	187	5e-12	72.4	###############################################################################################################################################################################################################################################################	LHQDGKEHTHCAVEFPQRFNSTRVSIFDFAGKHPNIEPARSWGACVNYVRKEGAIEVAYFGCTAEDAVVAVPLPGSSTENAYEVAENASTIREWFTWCIDNHVSFAYANAIWEQLHSSRPPTYWEHDFAGRITAPALLGLGWNDEWHTLLVC
C2-4_A68	2012-36-G	Juncus gerardii	291	Contig513_C2-4_A68_(5)	YP_009116789.1	Bromus-associated circular DNA virus 4	"Viruses; ssDNA viruses; unclassified ssDNA viruses"	replication-associated protein [Bromus-associated circular DNA virus 4]	50.55	91	44	1	290	21	264	354	1e-18	88.2	###############################################################################################################################################################################################################################################################	AVHKSIVFDEVRCTGDVTGKGAWPLTSQIKLVTWDTPVSIRIRYKVAHIPARVPKIFTSTDFLPVNGDAQIRRRVDVINLYPASVETLWI
C2-3_A74	2012-37-D	Oryza sativa	536	Contig355_C2-3_A74_(23)	D32136.1	Oryza sativa endornavirus	"Viruses; dsRNA viruses; Endornaviridae; Endornavirus"	Oryza sativa endornavirus genomic RNA, complete genome	95.25	526	25	0	5	530	13278	13803	0.0	836	###############################################################################################################################################################################################################################################################	MRLTGQATTALGNCITNMQVHSKFVIKNKYWLKFALFLGDDMCMGFSHKPNTQHLRQDIACKFNMQSKDSWMTNGATFCSMVVYKTNDNVVELGPDVVRMKFRYEVTNGVHEATKENLLMRKASYLMMLGKTPEVDKLVNDLQLPINPIHWYNYHTMLQGVADKWDMNIQQVEA
C2-4_A28	2012-37-E	Oryza sativa	442	Contig47_C2-4_A28_(6)	YP_438200.1	Oryza sativa endornavirus	"Viruses; dsRNA viruses; Endornaviridae; Endornavirus"	polyprotein [Oryza sativa endornavirus]	98.59	142	2	0	437	12	722	863	1e-88	295	###############################################################################################################################################################################################################################################################	MPKELEGLTTRYVINALIEYITDRFSITEIDIMRVLESTHLSAFITKLHDNHLWSALLKLSKGITTERLTVRNLGDSHCEIISNNIERCFHHNQNCVHGLLLTEHICKCCGISIEFGLLCECCKGTTPITAFQIDEQIRKDWMM
C2-4_A02	2012-37-F	Oryza sativa	922	Contig67_C2-4_A02_(23)	YP_438200.1	Oryza sativa endornavirus	"Viruses; dsRNA viruses; Endornaviridae; Endornavirus"	polyprotein [Oryza sativa endornavirus]	93.09	304	21	0	917	6	720	1023	0.0	584	###############################################################################################################################################################################################################################################################	MPKELEGLTTRYVINALIEYITDRFSITEIDIMRVLESTHLSAFITKLHDNHLWSALLKLSKGITTERLTVRNLGDSHCEIISNNIERCFHHNQNCVHGLLLTEHICKCCGISIEFGLLCECCKGTTPITAFQIDEQIRKEVDDEGENYNYRFKELESKADTIKSKISHDEMKWPPIKSKPRTVKYQQITAARPVKQDVTEMPINKALPTKTINEVIEKRGKHVVSVSNLDEFKTLLDEDTKKIQIIDDVDSGANQEEALIVHKVDDSKDTKIIKLTDEHQVTSKQPDRLQIEIAKTPPTEQ
C2-1_A04	2012-38-C	Triticum turgidum	622	Contig248_C2-1_A04_(40)	EF521828.1	Barley yellow dwarf virus-PAV	"Viruses; ssRNA viruses; ssRNA positive-strand viruses, no DNA stage; Luteoviridae; Luteovirus"	Barley yellow dwarf virus - PAV isolate 0109, complete genome	98.07	622	12	0	1	622	745	124	0.0	1068	###############################################################################################################################################################################################################################################################	MLLFELLIGASVKAVKDFISHCYSRLKSIYYAFKRWLLEISGQFKAHDAFVNMCFGHIADIEDFEAELAEEFALKEEEIEEARSLMRLLTAQQAKSGVVEAWTDFFVKSRGGVYAPLSCEPSKAELEVKADKLERLLEDMHKFEVQAA
C2-1_A04	2012-38-C	Triticum turgidum	248	Contig98_C2-1_A04_(5)	AHU88025.1	Ustilaginoidea virens partitivirus 2	"Viruses; dsRNA viruses; Partitiviridae; unclassified Partitiviridae"	RNA-dependent RNA polymerase [Ustilaginoidea virens partitivirus 2]	58.23	79	33	0	6	242	167	245	5e-21	96.7	TAACTTCCCGAGTTTTCGCTCGTTATTCCGCTCCTTCCCGCTACAAAGATAAGCCTACCTCCAAAGGCTATAACTTCAATGTAGTAATGAACGAATTCCGCACTGAGTACCACCATATAAAATATGATGGTGTCCCCTTCCCTGCCGACCTCCATGATCCCGAAGCCAACGCCTCGATTCTCAACACATGGTTCGCAAAACATCCCTCTCAGTTGTTTATTCGCACTCAAATCTCAAAACGACGACAG	MNEFRTEYHHIKYDGVPFPADLHDPEANASILNTWFAKHPSQLFIRTQISKRRQ
C2-1_A17	2012-38-D	Triticum turgidum	477	Contig195_C2-1_A17_(5)	ABP68678.1	Barley yellow dwarf virus-PAV	"Viruses; ssRNA viruses; ssRNA positive-strand viruses, no DNA stage; Luteoviridae; Luteovirus"	P1 [Barley yellow dwarf virus-PAV]	96.50	143	5	0	49	477	139	281	1e-91	282	###############################################################################################################################################################################################################################################################	MHKFEVQAAKKYIKEKGRGFINCWNDLRSRLKLVKEVRDEAKDNIKAASKIGVEFSAPTNIQDLYTFTKVEKVETGLMKEVTKMVQGEETKHMEPITEDMRSIKGTAEDREAASKWITEVVKLKNSTLSADELSMATIAHEI
C2-1_A17	2012-38-D	Triticum turgidum	515	Contig275_C2-1_A17_(34)	NP_624348.2	Fusarium poae virus 1	"Viruses; dsRNA viruses; Partitiviridae; Betapartitivirus"	putative capsid protein [Fusarium poae virus 1]	97.59	166	4	0	509	12	344	509	2e-105	327	###############################################################################################################################################################################################################################################################	LVALLLTSSIEPITLPTWTKATYVSDIDPSLVSDSKFVSDHNLFSRTPKYEKSTLFPNDGKTITSLYYLVTKKKHDANDNPTSHLSFKGKDSVTPYVLYFQPYDVSPSSLGLTIAAGLKIELAEISGFTVPVEHPESSLLDNNSQYLQSAIRANLIAPVNDRSTAAEK
C2-1_A11	2012-38-F	Oxalis sp.	759	Contig15_C2-1_A11_(10)	ABC96787.1	Southern tomato virus	"Viruses; dsRNA viruses; Amalgaviridae; Amalgavirus"	RNA-dependent RNA polymerase-like protein, partial [Southern tomato virus]	51.87	241	115	1	7	729	104	343	8e-75	243	###############################################################################################################################################################################################################################################################	LLRDIYSFRVARARLQLPGDFSVPDGPDACRVKNFNNFATSGPVLKAFGVRSKNGLRQLLQDEAWWYFNSFGNSDFGVEGLPWFGARLGFRSKLVTEEKARKKISEGDSVGRAVMMMDALEQCCSSPLYNVLSTYTFHKRLNRRSGFKNAVVKASSDWAHIWNGVKDAAVIVELDWSKFDRERPREDLEFMVSLISSCFNPKSAREERLLHAYTTSNFRALVERPVFLAWG
C2-1_A11	2012-38-F	Oxalis sp.	1304	Contig34_C2-1_A11_(11)	ABJ99996.1	Vicia faba partitivirus 1	"Viruses; dsRNA viruses; Partitiviridae; unclassified Partitiviridae"	putative RdRp [Vicia faba partitivirus 1]	68.14	408	130	0	1225	2	1	408	0.0	579	###############################################################################################################################################################################################################################################################	LQNYSTYTHTHKHTMKNIEIIGYKPSLAKPIRGNVDPNSNINYGNIVDYALKKYLTNEEFTIVTRGYRRSQWAEDSLKSDLDKLDSDYFPVLKDTHYYNAIEHTRKLFKPDSLLKPIHFSDLRRYPWQLSTNIGAPFATSKSWNEYVIQKFDEGFTKSYYRDLFREAHGESLLPEMIDRRMTKRNLYNEMFFINRTNIHLIKDGHTTNSSGHDLKYWNTAFARRHLVESHDEDKIRLVFGAPSTFLMAELTFIWPLQTSLLYQGERSPMLWGYETTTGGWSRLYKWASSRMPRYDFVATLDWKRFDRDARHTVISDIHQLVMRSYFDFNNGYHPTIHYPDSTGANPQRIENLWNWMTDATLTIPLMLPDGKILRFKHSGIYSGYFQTQILDSMYNCVMIFTVLSRMGFDLERVEIKVQGDDS
C2-1_A12	2012-38-G	.	267	Contig27_C2-1_A12_(7)	ABP68678.1	Barley yellow dwarf virus-PAV	"Viruses; ssRNA viruses; ssRNA positive-strand viruses, no DNA stage; Luteoviridae; Luteovirus"	P1 [Barley yellow dwarf virus-PAV]	97.70	87	2	0	265	5	158	244	2e-52	178	###############################################################################################################################################################################################################################################################	GFINCWNDLRSRLKLVKEVRDEAKDNIKAASKIGVEFSAPTNIQDLYTFTKVEKVETGLMKEVTKMVQGEETKHMEPITEDMRSIMD
C2-1_A12	2012-38-G	.	279	Contig66_C2-1_A12_(4)	AHU88025.1	Ustilaginoidea virens partitivirus 2	"Viruses; dsRNA viruses; Partitiviridae; unclassified Partitiviridae"	RNA-dependent RNA polymerase [Ustilaginoidea virens partitivirus 2]	60.64	94	29	2	9	272	139	230	1e-26	112	###############################################################################################################################################################################################################################################################	MHYVDALAAETPLNTSASYYSKFNPTSRVFARYSAPSRYKDKPTSKGYNFNVVMNEFRTEYHHIKYDGVPFPADLHDPEANASNLNTQ
C2-2_A94	2012-39-A	Oryza sativa	206	Contig26_C2-2_A94_(2)	YP_002647025.1	Red clover vein mosaic virus	"Viruses; ssRNA viruses; ssRNA positive-strand viruses, no DNA stage; Tymovirales; Betaflexiviridae; Carlavirus"	coat protein [Red clover vein mosaic virus]	97.01	67	2	0	206	6	137	203	1e-39	142	GTTCGTTATTGCACTTCTGTGGGGTCGTCTCCATTTGTGAACCCAAAGGGCACCATAGACTTTCCTACAGGCTCAATCACACGTGATGCGGCTTTCGCAGTGATAAAGAAGTTCAGCTCCTTGAGGCAAGTCTGTCGGAGTTTCGCTCCCATAACGTGGAATTACATGCACATTACGAACCAACCTCCCGAGGACTGGGCAACCTG	VRYCTSVGSSPFVNPKGTIDFPTGSITRDAAFAVIKKFSSLRQVCRSFAPITWNYMHITNQPPEDWA
C2-2_A94	2012-39-A	Oryza sativa	149	.	ADO14050.1	Blueberry latent virus	"Viruses; dsRNA viruses; Amalgaviridae; Amalgavirus"	fusion protein, partial [Blueberry latent virus]	52.27	44	21	0	18	149	224	267	5e-05	48.9	GGACAGTGCGTCGTGTTTTGGAAGAAGAGGCGTGGTGGTATTTTGACGGTTATGCTAAGGGTGAGCTCAGCGAGGGTGGCCTCCCATGGTTTGGGGCCAGGCTTGGATTTCGGTCTAAGTTGGTATCTGATGAGAAGGCTAGGAAGAAG	LEEEAWWYFDGYAKGELSEGGLPWFGARLGFRSKLVSDEKARKK
C2-2_A94	2012-39-A	Oryza sativa	368	.	ABJ99996.1	Vicia faba partitivirus 1	"Viruses; dsRNA viruses; Partitiviridae; unclassified Partitiviridae"	putative RdRp [Vicia faba partitivirus 1]	72.13	122	34	0	366	1	283	404	1e-55	193	###############################################################################################################################################################################################################################################################	MRSYFDFENGYHPTIHCPDSTGANPQRIGNLWNWMTDATLTIPLMLPDGDLLRFKHSGIYSGYFQTQILDSMYNCVMIFTVLSRMGFDLNKIEIKVQ
C2-2_A94	2012-39-A	Oryza sativa	261	Contig47_C2-2_A94_(2)	KM510192.1	Bromus-associated circular DNA virus 3	"Viruses; ssDNA viruses; unclassified ssDNA viruses"	Bromus-associated circular DNA virus 3 isolate BasCV-3_NZ-NZG01_Sef-2012, complete genome	70.98	255	73	1	3	256	803	1057	1e-24	123	###############################################################################################################################################################################################################################################################	DWTDIMTAPVDTTRIKTMHDHVTRIQSGNANGVMKTYSRWHPVRKNIVYGDEEIGNQMLSSFYSTTSRPGIGDIYVMDIF
C2-3_A79	2012-39-B	Oryza sativa	283	Contig447_C2-3_A79_(9)	YP_438200.1	Oryza sativa endornavirus	"Viruses; dsRNA viruses; Endornaviridae; Endornavirus"	polyprotein [Oryza sativa endornavirus]	93.62	94	6	0	282	1	771	864	7e-52	187	###############################################################################################################################################################################################################################################################	LGDSHCEIISNNIERCFHHNQNCVHGLLLTEHICKCCGISIEFGLLCEYVKGTTPITAFQIDEQIREDM
C2-3_A04	2012-39-C	avena strigosa subsp. Barbata	339	Contig91_C2-3_A04_(2)	NP_734253.1	Brome streak mosaic virus	"Viruses; ssRNA viruses; ssRNA positive-strand viruses, no DNA stage; Potyviridae; Tritimovirus"	P1 protein [Brome streak mosaic virus]	100.00	102	0	0	6	311	85	186	3e-58	196	###############################################################################################################################################################################################################################################################	MCPKCCSASDKVLYFDTNHNDSCQWYLDNCRAVINKDWTLDVIETYNVFPVLVD
C2-3_A47	2012-39-F	Oryza sativa	226	Contig40_C2-3_A47_(14)	YP_438200.1	Oryza sativa endornavirus	"Viruses; dsRNA viruses; Endornaviridae; Endornavirus"	polyprotein [Oryza sativa endornavirus]	98.65	74	1	0	3	224	792	865	1e-45	167	TCACTGTTAGAAATTTGGGTGACAGTCACTGTGAGATAATATCCAATAACATTGAAAGATGCTTCCATCATAATCAAAATTGTGTGCATGGTTTGCTTTTAACAGAACATATATGTAAATGTTGTGGTATATCGATAGAATTTGGATTATTATGCGAATGTTGTAAGGGGACGACCCCAATAACAGCTTTTCAAATTGATGAGCAAATTAGAAAAGAAGTGGACTA	LGDSHCEIISNNIERCFHHNQNCVHGLLLTEHICKCCGISIEFGLLCECCKGTTPITAFQIDEQIRKEVD
C2-5_A55	2012-41-E	Asparagus maritimus	365	.	ABC96788.1	Southern tomato virus	"Viruses; dsRNA viruses; Amalgaviridae; Amalgavirus"	RNA-dependent RNA polymerase-like protein, partial [Southern tomato virus]	67.54	114	37	0	344	3	1	114	3e-47	165	###############################################################################################################################################################################################################################################################	MLRRSLVERAFVTDDGGVFEIDGMVPSGSLWTGWLDTALNILYIKAVLRYLAIPDDVGSPKCAGDDNLTLFSEDIPDETLKEMQSLLNNWFRAGIADEEFLIHRPPFYVSKFQAI
C2-5_A55	2012-41-E	Asparagus maritimus	240	.	YP_003104769.1	Primula malacoides virus China/Mar2007	"Viruses; dsRNA viruses; Partitiviridae; Betapartitivirus"	putative capsid protein [Primula malacoides virus China/Mar2007]	69.62	79	22	2	239	6	43	120	2e-27	114	TGCCGCTAGATCTGATACCTCCAATCAGTGGACAATCGATGTCTTTCCCAATATGGTGCCCATCCTAATGCTAGTGATGCTTACTGCTCTTGGCCATGCTAATAAGATTGAACACCGTGATCACTCAAAAGTATCCGTTGCTACTATCTGTATGTACTACATGACCATTGTTTATGGCTTCTTCTTGCTGAATGATTGTTTATGTTCCGACCCGTCCGTTTCTGCTCATCGCCCGCGACT	MVPILMLVMLTALGHANKIEHRDHSKVSVATICMYYMTIVYGFFLLNDCLCSDPSVSAHRPR
C2-6_A46	2012-43-H	Festuca arundinacea	361	.	ACT31753.1	Barley yellow dwarf virus-PAV	"Viruses; ssRNA viruses; ssRNA positive-strand viruses, no DNA stage; Luteoviridae; Luteovirus"	RNA-dependent RNA polymerase, partial [Barley yellow dwarf virus-PAV]	95.74	94	4	0	79	360	39	132	3e-57	191	###############################################################################################################################################################################################################################################################	MGDIEDFEAELAEEFAEREDEVEEARSLLKLLVAQKSKSGVTEAWTDFFTKSRGGVYAPLSCEPTRQELEAKSEKLERLLEEQHQFEVRAAKKYIKEKGRGFINCWNDLRSRLRLVKDAQ
C2-6_A47	2012-43-K	Trifolium repens	213	Contig60_C2-6_A47_(2)	YP_667839.1	Chickpea chlorotic stunt virus	"Viruses; ssRNA viruses; ssRNA positive-strand viruses, no DNA stage; Luteoviridae; Polerovirus"	P1 protein [Chickpea chlorotic stunt virus]	68.75	64	15	2	3	179	515	578	2e-16	82.8	AAAACGGGGCACGAGGCGCCGACCTCGTAAAAACCGGAGACGGCTGCATCCAAAAGAACAAGAGCGACGATGGAGACACTGTCCAGAAAGTGATAGAGGCTCTAGTCGCCAAAATGAATGTCAGCCAACTGGAGGAGAGGGTTGTAGAAGTGGTATCAAAGAAGATATCAACCCCTCCAGTGAAGAAACAAAGGCGCAGAGGAAAGGAGAGGG	LHPKEQERRWRHCPESDRGSSRQNECQPTGGEGCRSGIKEDINPSSEETKAQRKGE
C2-6_A18	2012-44-B	Festuca arundinacea	184	Contig158_C2-6_A18_(8)	ABC96787.1	Southern tomato virus	"Viruses; dsRNA viruses; Amalgaviridae; Amalgavirus"	RNA-dependent RNA polymerase-like protein, partial [Southern tomato virus]	77.97	59	12	1	1	177	233	290	2e-23	99.8	CTGGGGAGATGCGTGATGATGTTGGATGCTCTGGAGCAGTTCTGTTCGGCCCCCCTCTACAATGTGATTTCCAAGAACACCGCCATGAGGAGGCATGATAAGGATACCGGTTTCAGAAACACTATTGTACGCGCGTCGACTGATTGGATGCACTTCTGGGATGAGGTGAAAGAAGCCAAATAGT	MMLDALEQFCSAPLYNVISKNTAMRRHDKDTGFRNTIVRASTDWMHFWDEVKEAK
C2-6_A18	2012-44-B	Festuca arundinacea	680	Contig183_C2-6_A18_(26)	AFE83590.1	Raphanus sativas chrysovirus 1	"Viruses; dsRNA viruses; Chrysoviridae; Chrysovirus"	putative RNA-dependent RNA polymerase [Raphanus sativas chrysovirus 1]	40.32	186	107	2	1	549	931	1115	4e-33	138	###############################################################################################################################################################################################################################################################	MHCSEDYVSVIEEELGRHKLAIFDKVGLTERMAKQSYDLEVFEERKVLLEMNKCRIVVRGLREVVVPQWDGLLFQEFLEFTSSHREGLNLGKIEALDKFVGHIGYDGRVLDKQDLMVLYLNRKFVHPHVVEFRGDVYYRRLCPDFMSNHIDKYVRWKG
C2-6_A18	2012-44-B	Festuca arundinacea	344	Contig80_C2-6_A18_(14)	AIT18335.1	Barley stripe mosaic virus	"Viruses; ssRNA viruses; ssRNA positive-strand viruses, no DNA stage; Virgaviridae; Hordeivirus"	alpha a protein [Barley stripe mosaic virus]	81.98	111	20	0	339	7	460	570	2e-49	179	###############################################################################################################################################################################################################################################################	MLHDPSLKAMFGDFLWFVPNTMSMVWKNMRKTMLEWFGYSEFDMTTFDICDPVLYVEIMDRYKIIKKGRIPLGEFFDCHEECEKFELREKEKNDLAEKMFRQVSYD
C2-6_A18	2012-44-B	Festuca arundinacea	277	Contig228_C2-6_A18_(6)	AGJ03719.1	Ustilaginoidea virens partitivirus 3	"Viruses; dsRNA viruses; Partitiviridae; unclassified Partitiviridae"	RDRP [Ustilaginoidea virens partitivirus 3]	60.71	56	21	1	271	107	460	515	1e-15	81.3	###############################################################################################################################################################################################################################################################	FGDAKYVTFFNYFQTGFDCRHGPRILNWTKLRWLERAFGITDLPLVYKQGNQTANRLRLL
C2-8_A02	2012-44-E	Festuca arundinacea	571	Contig40_C2-8_A02_(10)	AIT18335.1	Barley stripe mosaic virus	"Viruses; ssRNA viruses; ssRNA positive-strand viruses, no DNA stage; Virgaviridae; Hordeivirus"	alpha a protein [Barley stripe mosaic virus]	93.12	189	13	0	569	3	94	282	3e-122	383	###############################################################################################################################################################################################################################################################	LETEYLLDMVPVKDTFVYDIGGNWFSHMKFRADREIHCCCPILSMRDSERLETRMMAMQKYMRGSKDKPLRLLSRYQNILREQAARQTAFMAGEMNANVLDGEVFCENTFQDCVRPVPEGFLKTAIAVHSIYDIKVEEFAAALKRKGISQAYGCFLFPPAILVGQKEGVLPSVDGHFLVENGRV
C2-8_A02	2012-44-E	Festuca arundinacea	293	Contig73_C2-8_A02_(2)	YP_003868436.1	Rhododendron virus A	"Viruses; dsRNA viruses; Amalgaviridae; Amalgavirus"	putative fusion protein [Rhododendron virus A]	60.00	45	17	1	286	152	670	713	2e-10	57.4	###############################################################################################################################################################################################################################################################	MMGNALVHRLIVLDNGCILKIDGMVPSGSLWTGICDTALEYPLYISCSHKSGT
C2-8_A02	2012-44-E	Festuca arundinacea	1869	Contig7_C2-8_A02_(88)	YP_086754.1	White clover cryptic virus 1	"Viruses; dsRNA viruses; Partitiviridae; Alphapartitivirus"	RNA dependent RNA polymerase [White clover cryptic virus 1]	79.20	601	125	0	1808	6	1	601	0.0	1016	###############################################################################################################################################################################################################################################################	MDYLVSALNRISHWFLKETNFEFVGTYSLPPGILRTNDVAIANHKKTLDYAFQDHLYDHEIKYITEEHRRSEINYDSILIDFFSGDVEPFDIPFDEHVERGLHCMADAFRLPRPCRPAHILDVKHHYPYKWNVNAEPPFSTDPFFLDSRDTFGEFIRKHEYEYIDKEDFFRRHPNQESHEFLKTVVPPKFGYLKSVVFSWTRRWHHIIKDGFTDKTDLRNSGYFYNRFIFPMLLHTKTAIVKKDDPNKMRTIWGASKPWIIAETMLYWEYIAWIKLNPGVTPMLWGYETFTGGWFRLNHLLYCGVIRRSFLTLDWSRFDKRAYFPLMLRIMQTIRTFLTFEEGYVPTHAAPTHVQWNEEKSKRLDRLWMWTLENLFEAPIILPDGRMYKRHFAGIPSGLFTTQLLDSWYNYTMLATILSALGFDPKNCIIKVQGDDSIIRLNVLIPVDKHQSFMDAIVEKAQYYFNAIINVKKSEVRNSLNGCEVLSYRNHNGLPHRDEILILAQFYNTKPGDPTPEITMAQAIGFAYASCGNHRRVLRVLKDVYYYYKDLGYTPNRAGLTLTFGESPDISLPNIPLDHFPTATEIKRYLLCSEYVNEAQKP
C2-5_A50	2012-44-F	Medicago sativa	696	Contig29_C2-5_A50_(43)	ABC96787.1	Southern tomato virus	"Viruses; dsRNA viruses; Amalgaviridae; Amalgavirus"	RNA-dependent RNA polymerase-like protein, partial [Southern tomato virus]	54.19	227	103	1	686	6	81	306	2e-74	241	###############################################################################################################################################################################################################################################################	MYRGGGSSNDALKLLANASTVRPGKLLRDIYSFRVARARLQLPGDFSVPDGPDACRVKNFNNFATSGPVLKAFGVRSKNGLRQLLQDEAWWYFNSFGNSDFGVEGLPWFGARLGFRSKLVTEEKARKKISEGDSVGRAVMMMDALEQCCSSPLYNVLSTYTFHKRLNRRSGFKNAVVKASSDWAHIWNGVKDAAVIVELDWSKFDRERPR
C2-5_A50	2012-44-F	Medicago sativa	425	Contig23_C2-5_A50_(5)	ABJ99996.1	Vicia faba partitivirus 1	"Viruses; dsRNA viruses; Partitiviridae; unclassified Partitiviridae"	putative RdRp [Vicia faba partitivirus 1]	58.12	117	49	0	75	425	1	117	8e-31	125	###############################################################################################################################################################################################################################################################	LQNYSTYTHTHKHTMKNIEIIGYKPSLAKPIRGNVDPNSNINYGNIVDYALRKYLTNEEFTIVTRGYRRSQWAEDSLKSDLDKLDSDYFPVLKDTHYYNAIEHTRKLFKPDSLLKPIHFSDLRHYPWQLST
C2-5_A50	2012-44-F	Medicago sativa	258	.	AFE83590.1	Raphanus sativas chrysovirus 1	"Viruses; dsRNA viruses; Chrysoviridae; Chrysovirus"	putative RNA-dependent RNA polymerase [Raphanus sativas chrysovirus 1]	67.69	65	21	0	201	7	787	851	1e-24	103	###############################################################################################################################################################################################################################################################	LDIAFRSPKDCFRLVEIMDAIGYEATAIKQMIDRKAEFFRNTVTIEGVFASPSRALANFVSGTL
C2-6_A19	2012-45-E	Atriplex prostrata	861	Contig235_C2-6_A19_(76)	YP_006390091.1	Persimmon cryptic virus	"Viruses; dsRNA viruses; Partitiviridae; unclassified Partitiviridae"	RNA dependent RNA polymerase [Persimmon cryptic virus]	55.44	285	127	0	858	4	21	305	2e-107	332	###############################################################################################################################################################################################################################################################	MEFAQPNSSITLLQQELWHQAVLATRDGLSILPRVRALSVINELDQIQYTQSSAAGYSYIGAKGPPGGDNHKRAIRRAKATLYSATASDGEGLEHTLKEAVPDTGYTRTQLADLTEKTKVRGVWGRAFHYILLEGSSARPLLETIMTHPNFIQIGSDPITNVPLLLSETKHYFKWLYSVDWSKFDATVNRFEINTAFDLVKEKLYFPDFDTEMAFELSRQLFIHKKIAAP
C2-5_A05	2012-45-H	Atriplex prostrata	344	Contig43_C2-5_A05_(2)	ADD64689.1	Sowbane mosaic virus	"Viruses; ssRNA viruses; ssRNA positive-strand viruses, no DNA stage; Sobemovirus"	P2b, partial [Sowbane mosaic virus]	86.79	106	14	0	327	10	384	489	9e-58	197	###############################################################################################################################################################################################################################################################	MLRERRKKYDALGHKCKDYQVCESDGLLLRSVGFCSHHIDASGAYLTSWAKTLFKHLHSKDEDFQDIEVELRSSPMWSSIRRYLVQETPSLDKRYESSGEG
C2-4_A82	2012-46-A	Oryza sativa	448	Contig126_C2-4_A82_(17)	YP_438200.1	Oryza sativa endornavirus	"Viruses; dsRNA viruses; Endornaviridae; Endornavirus"	polyprotein [Oryza sativa endornavirus]	97.96	147	3	0	1	441	721	867	5e-91	302	###############################################################################################################################################################################################################################################################	MSKELEGLTTRYVINALIEYITDRFSITEIDIMRVLESTHLSAFITKLHDNHLWSALLKLSKGITTERLTVRNLGDSHCEIISNNIERCFHHNQNCVHGLLLTEHICKCCGISIEFGLLCECCKGTTPITAFQIDEQIRKEVDDEVN
C2-3_A28	2012-46-B	Oryza sativa	409	.	YP_438200.1	Oryza sativa endornavirus	"Viruses; dsRNA viruses; Endornaviridae; Endornavirus"	polyprotein [Oryza sativa endornavirus]	99.26	135	1	0	3	407	723	857	2e-84	282	###############################################################################################################################################################################################################################################################	MPKELEGLTTRYVINALIEYITDRFSITEIDIMRVLESTHLSAFITKLHDNHLWSALLKLSKGITTERLTVRNLGDSHCEIISNNIERCFHHNQNCVHGLLLTEHICKCCGISIEFGLLCECCKGTTPITAFQID
C2-4_A09	2012-46-C	Oryza sativa	200	Contig36_C2-4_A09_(2)	YP_438200.1	Oryza sativa endornavirus	"Viruses; dsRNA viruses; Endornaviridae; Endornavirus"	polyprotein [Oryza sativa endornavirus]	92.19	64	5	0	199	8	914	977	1e-28	119	AGCAAGACCTGTCAAGCAAGATGTTACCGAAATGCCTATCAACAAAGCATTACCAACCAAAACAATAAATGAAGTTATAGAGAAAAGAGGCAAACATGTTGTGTCAGTAAGCAATTTAGATGAGTTCAAAACGTTACTAGATGAAGATACGAAGAAGATCCAAATCATTGACGACGTCGATAGTGGTGCTAACCCGCTCA	MPINKALPTKTINEVIEKRGKHVVSVSNLDEFKTLLDEDTKKIQIIDDVDSGANPL
C2-2_A86	2012-47-C	Trifolium resupinatum	191	Contig65_C2-2_A86_(10)	YP_438200.1	Oryza sativa endornavirus	"Viruses; dsRNA viruses; Endornaviridae; Endornavirus"	polyprotein [Oryza sativa endornavirus]	87.50	48	6	0	188	45	912	959	2e-16	84.0	ACCACAGCAGCAAGACCTGTCAAACTCGATGTTACCGAAATGCCTATCAACAAAGCATTACCAACCAAAACAATAAATGAAGTTATAGAGAAAAGAGGCAAACATGTTGTGTCAGTAAGCAATTTAGATGAGTTCAAAACGTTACTAGATGAAGATACGAAGAAGATCCAAATCATTGATGACGACGATAG	MPINKALPTKTINEVIEKRGKHVVSVSNLDEFKTLLDEDTKKIQIIDDDD
C2-3_A05	2012-47-D	Trifolium sp.	334	.	0801257A	unidentified tobacco necrosis virus	"Viruses; ssRNA viruses; ssRNA positive-strand viruses, no DNA stage; Tombusviridae"	protein,coat	45.61	57	29	1	165	1	86	142	1e-04	48.1	###############################################################################################################################################################################################################################################################	LTMQLAGQMSGSATQTNVRFILFIDTANQGATPSVTDVLTTANVSSLKNVDNSKRFVILRDLRINLSINGNRV
C2-3_A05	2012-47-D	Trifolium sp.	447	Contig15_C2-3_A05_(2)	AAB27624.1	Beet cryptic virus 3	"Viruses; dsRNA viruses; Partitiviridae; Deltapartitivirus"	putative RNA-dependent RNA polymerase [Beet cryptic virus 3]	60.00	90	36	0	2	271	328	417	2e-37	119	###############################################################################################################################################################################################################################################################	MFTLLMLPEYPVTSGAISSFRANQIAYDAGGNSEVINRIAKRLERVMAC
C2-3_A30	2012-47-G	Ranunculus sp.	668	Contig5_C2-3_A30_(9)	YP_009116900.1	Bromus-associated circular DNA virus 3	"Viruses; ssDNA viruses; unclassified ssDNA viruses"	capsid protein [Bromus-associated circular DNA virus 3]	65.79	114	34	2	343	2	25	133	2e-36	139	###############################################################################################################################################################################################################################################################	MTHLVPTLVSQLATMRTRSYRRSGSRRTRRTFPRRTLRGKTRRYTRRSTRIGKPRSRRPSRKMILNLTAKKKRDTMAPNISYPPVASTAAVTGLVIQASSEPTMTLWCPSARELREIFENDRSTVPSGREVTTVYAVGLKEKISILTNTGQP
F2-8_A76	2012-48-A	Medicago sativa	889	Contig9_F2-8_A76_(41)	CCV02856.1	Euphorbia caput-medusae latent virus	"Viruses; ssDNA viruses; Geminiviridae; unclassified Geminiviridae"	replication associated protein [Euphorbia caput-medusae latent virus]	74.77	218	49	2	200	850	1	213	8e-118	  351	###############################################################################################################################################################################################################################################################	LQIQKMPRNANTFRVSGKSIFLTYPQCPLIPIFVIDYLYQLLKDFNPTYARVCTENHASGEPHLHCLVQTDKKFDIKNSRFFDIKDPRGRDEVNFGTFHPNCQVPRRDADVADYIAKGGQYEERGLLKASRRSPKKSRDSIWTAILNESTSKSDFLARVQHEQPFVWATQLRNLEYAANSKWADPVPVYQPRFTSFPNVPETIREWAEQNLFCVSAAAINTVCHIHIPTVLLTQT
F2-8_A78	2012-48-B	Hordeum murinum	362	Contig190_F2-8_A78_(7)	NP_734261.1	Brome streak mosaic virus	"Viruses; ssRNA viruses; ssRNA positive-strand viruses, no DNA stage; Potyviridae; Tritimovirus"	NIb protein [Brome streak mosaic virus]	98.32	119	2	0	358	2	65	183	2e-74	  241	###############################################################################################################################################################################################################################################################	LKYDKPIKLGTVHEEAFQSAVINVIRILENAGFERGGVKACFDYGKIFNDLNLDAAMGALYAGKKKDYFVEATDEEIEEMFLRSAGKICANGHGVWSALLKAELRPAEKVAAT
F2-8_A78	2012-48-B	Hordeum murinum	259	Contig246_F2-8_A78_(9)	KM510192.1	Bromus-associated circular DNA virus 3	"Viruses; ssDNA viruses; unclassified ssDNA viruses"	Bromus-associated circular DNA virus 3 isolate BasCV-3_NZ-NZG01_Sef-2012, complete genome	67.57	222	69	1	34	255	1224	1442	5e-10	75.2	###############################################################################################################################################################################################################################################################	LGKTLWARSLGSHVYIMGILSGATLLRDMPEAEYAIFDDMRGGIAMFPSFKEWLGAQSVVTVKKLYRDPVQVKWGRPCIWLANSD
C2-1_A47	2012-48-C	Medicago sativa	348	Contig33_C2-1_A47_(3)	YP_004464920.1	Switchgrass mosaic virus	"Viruses; ssRNA viruses; ssRNA positive-strand viruses, no DNA stage; Tymovirales; Tymoviridae; Marafivirus"	polyprotein [Switchgrass mosaic virus]	40.35	114	60	4	318	1	1194	1307	3e-08	61.6	###############################################################################################################################################################################################################################################################	LFSSPINSSFIGDAFSVAPIFSGDGLELNPRVSPHFLPETRLPLHFDPPSTQISSALPSNETSCSATP
C2-1_A47	2012-48-C	Medicago sativa	243	Contig60_C2-1_A47_(4)	AFZ41079.1	Alfalfa mosaic virus	"Viruses; ssRNA viruses; ssRNA positive-strand viruses, no DNA stage; Bromoviridae; Alfamovirus"	126 kDa protein, partial [Alfalfa mosaic virus]	100.00	70	0	0	20	229	114	183	4e-41	145	TCGAATGGCGCGCTGGATAAAAGTCAATGTTCCTGGTGATTTTGTCGCCAAAGCTCTGTTGTCGTTGCCTAAGAGAGATCTGAAATCTCTATTTTCTAGGTCAGCGACTTCTCATTCTGAACGGACACCGGTTCAGGATGAGAGCCCCGTTCGATGCACAGACGGTGTCTTCTACCCTATAAGGATGTTGTTGAAATGCCTAGGAAGTGACAAATTTGAGTCGGTCACAGATGGAGGATTCCG	MARWIKVNVPGDFVAKALLSLPKRDLKSLFSRSATSHSERTPVQDESPVRCTDGVFYPIRMLLKCLGSDKFESVTDGGF
C2-1_A47	2012-48-C	Medicago sativa	405	Contig9_C2-1_A47_(20)	ABJ99996.1	Vicia faba partitivirus 1	"Viruses; dsRNA viruses; Partitiviridae; unclassified Partitiviridae"	putative RdRp [Vicia faba partitivirus 1]	54.63	108	49	0	79	402	1	108	3e-22	102	###############################################################################################################################################################################################################################################################	LQNYSTYTHTHKHTMKNIEIIGYKPSLAKPIRGNVDPNSNINYGNIVDYALRKYLTNEEFTIVTRGYRRSQRAEDSLKSDLDKLDSDYFPVLKDTHYYNAIEHTRKLFKPDSLLKPIHFSDLL
C2-1_A47	2012-48-C	Medicago sativa	780	Contig2_C2-1_A47_(23)	YP_003868436.1	Rhododendron virus A	"Viruses; dsRNA viruses; Amalgaviridae; Amalgavirus"	putative fusion protein [Rhododendron virus A]	51.39	251	122	0	779	27	796	1046	1e-77	265	###############################################################################################################################################################################################################################################################	MVVDNPHNHHNCNHMLSRFIIIREARRLGASVEDPFIPIKHGSIRPVGDEPVPYPELAPWRRAPGGYKLEDYPENAEHIQVFRDFMQGVSSLYLREATGGVDAWQFMDIIRGDAFVGEGQFGNDLRSWLNWLHHHPISKYLRETKTFRLKDGADPDAPKDLEKAGRALRALRGGSS
C2-1_A47	2012-48-C	Medicago sativa	344	Contig5_C2-1_A47_(3)	CAA38271.1	Saccharomyces cerevisiae virus L-BC (La)	"Viruses; dsRNA viruses; Totiviridae; Totivirus"	RNA-dependent RNA polymerase, partial [Saccharomyces cerevisiae virus L-BC (La)]	36.08	97	60	1	7	291	6	102	1e-08	60.1	###############################################################################################################################################################################################################################################################	LVSVVKSQNVRVKEILERKGKAIVMRRLHWAQKKWIAKLWNLEDAHISAIETSHVSLGGIADTITPISLSHMIERVTKQ
C2-1_A93	2012-48-D	Trifolium sp.	170	.	YP_009021042.1	Cassava associated cicular DNA virus	"Viruses; ssDNA viruses; unclassified ssDNA viruses"	Capsid protein [Cassava associated cicular DNA virus]	55.00	40	18	0	136	17	36	75	6e-04	45.8	GCGCCGCCCAAGCTCAACCATCAGGAGACGCCGCTATGCTCCAAAGATGAGCAACAAGCGAATTCTGAACCTCACCGCTCGTAAAAAGCGGGACACCATGCTGATCTACACCAATACAACTATCGCCAACCCCTCAGGCAGCAGCACCTACACCGCCGCCGACACGCTAT	MSNKRILNLTARKKRDTMLIYTNTTIANPSGSSTYTAADTL
C2-3_A29	2012-48-D	Trifolium sp.	361	Contig165_C2-3_A29_(4)	ABP68677.1	Barley yellow dwarf virus-PAV	"Viruses; ssRNA viruses; ssRNA positive-strand viruses, no DNA stage; Luteoviridae; Luteovirus"	RNA-dependent RNA polymerase [Barley yellow dwarf virus-PAV]	100.00	118	0	0	3	356	516	633	2e-75	251	###############################################################################################################################################################################################################################################################	LKFNEKKIMHAIDSVFGSPTVLSGYDSFTQGEIIAEKWQKFASPVAIGVDASRFDQHVSEQALKWEHGIYNGIFGDIELATALEHQLVNNIKMFVEDKMLTFKVRGHRMSGDINTP
C2-1_A45	2012-48-E	Medicago sativa	172	Contig29_C2-1_A45_(4)	ACV53023.1	Blackberry virus S	"Viruses; ssRNA viruses; ssRNA positive-strand viruses, no DNA stage; Tymovirales; Tymoviridae; Marafivirus"	polyprotein [Blackberry virus S]	52.83	53	25	0	165	7	56	108	1e-10	66.2	AGTTGTCCACAAAGACACCATCACTTCCCCTTTGTTAGAATCCATCACCAAACCTTTCCGTTCTTCTCTCCAAACCTTTCCTTTCCACATCCCACCTCAGCACCGTCCTTTCCTCACTGACTCTGGGATCAACATTTCCGATTTCGGCTCTCAAGCCCACCCTCATGCCGAC	LLESITKPFRSSLQTFPFHIPPQHRPFLTDSGINISDFGSQAHPHAD
C2-1_A45	2012-48-E	Medicago sativa	230	Contig36_C2-1_A45_(2)	AFZ41046.1	Alfalfa mosaic virus	"Viruses; ssRNA viruses; ssRNA positive-strand viruses, no DNA stage; Bromoviridae; Alfamovirus"	126 kDa protein, partial [Alfalfa mosaic virus]	100.00	73	0	0	223	5	111	183	6e-44	152	GGGCGTCGCGCTGGATAAAGTCAATGTTCCTGGTGATTTTGTCGCCAAAGCTCTGTTGTCGTTGCCTAAGAGAGATTTGAAATCTCTATTTTCTAGGTCAGCGACTTCTCATTCTGAACGGACACCGGTTCAGGATGAGAACCCCGTTCGATGCACAGACGGTGTCTTCTACCCTATAAGGATGTTGTTGAAATGCCTAGGAAGTGACAAATTTGAGTCGGTCACTAAGT	LDKVNVPGDFVAKALLSLPKRDLKSLFSRSATSHSERTPVQDENPVRCTDGVFYPIRMLLKCLGSDKFESVTK
C2-1_A45	2012-48-E	Medicago sativa	306	.	ABJ99996.1	Vicia faba partitivirus 1	"Viruses; dsRNA viruses; Partitiviridae; unclassified Partitiviridae"	putative RdRp [Vicia faba partitivirus 1]	66.67	96	32	0	292	5	1	96	5e-36	138	###############################################################################################################################################################################################################################################################	MRNTTVIGHKPSLARPLYGNPDAGSNPAYADTVDHALRRYLTPEEFNRVVNGYRRSPWNEDALNDDIAKLNSDEHTVIKDEHYYKAIEHTKKLFTPR
C2-1_A45	2012-48-E	Medicago sativa	330	Contig9_C2-1_A45_(7)	ABC96787.1	Southern tomato virus	"Viruses; dsRNA viruses; Amalgaviridae; Amalgavirus"	RNA-dependent RNA polymerase-like protein, partial [Southern tomato virus]	62.86	105	38	1	317	3	203	306	3e-35	134	###############################################################################################################################################################################################################################################################	LVTEEKARKKISEGDSVGRAVMMMDALEQCCSSPLYNVLSTYTFHKRLNRRSGFKNAVVKASSDWAHIWNGVKDAAVIVELDWSKFDRERP
C2-1_A56	2012-48-F	Trifolium pratense	171	.	AGJ83770.1	Crimson clover cryptic virus 2	"Viruses; dsRNA viruses; Partitiviridae; Betapartitivirus"	coat protein [Crimson clover cryptic virus 2]	83.64	55	9	0	169	5	362	416	2e-21	96.3	TGGCTACTGTTACTGCTCTTGTTCATGTTTCTGAAGAAGATAGAGCCCAAGACTTTTGCTTTCTCCAACGCCCTGCTGCTGCTATTCCTCACACCCATGAGGTCCGTGATGTAATTTATGCTACCACTGAAGACCCTGAGACTGCTGTTGACCTACCCGCCAACCACACAC	ATVTALVHVSEEDRAQDFCFLQRPAAAIPHTHEVRDVIYATTEDPETAVDLPANHT
C2-2_A84	2012-49-A	Echinochloa sp.	165	.	YP_438200.1	Oryza sativa endornavirus	"Viruses; dsRNA viruses; Endornaviridae; Endornavirus"	polyprotein [Oryza sativa endornavirus]	81.48	54	10	0	164	3	924	977	3e-17	85.5	AATGCATATCTACAAAGCATTACCAACCAAAACAATAAATGAAGTTATAGAGAAAAGAGGCAAACATGTTGTGTCAGTAAGCAATTTAGATGAGTTCAAAACGTTACTAGATGAAGATACGAAGAAGATTCAAATCGTTGACGACGTCGATAGTTGTGCTAGCCG	MHIYKALPTKTINEVIEKRGKHVVSVSNLDEFKTLLDEDTKKIQIVDDVDSCAS
C2-2_A84	2012-49-A	Echinochloa sp.	228	.	YP_003868436.1	Rhododendron virus A	"Viruses; dsRNA viruses; Amalgaviridae; Amalgavirus"	putative fusion protein [Rhododendron virus A]	60.87	46	18	0	86	223	659	704	4e-11	63.5	TTTCGTCATCGGAGGAGGCCCGACGCGAGGAGTCTGAGCTTCATCGTCGACGTAGTCGTGTCGTGCTTCCAGCCTACAAATAGAGAGGGAGACTCGACTGCTCAGAGCCTACAAGATAATGATGAAGGCTGCTCTAGTAGACAGATTGATCGTGCTCGACGGAGGCACCATCTTTGGGATCGACGGCATGGTGCCAAGTGGCTCGTTGTGGACCGGCTGGGTAAAGCA	LLRAYKIMMKAALVDRLIVLDGGTIFGIDGMVPSGSLWTGWVK
C2-8_A06	2012-50-A	Bolboschoenus maritimus	428	Contig42_C2-8_A06_(2)	KM510192.1	Bromus-associated circular DNA virus 3	"Viruses; ssDNA viruses; unclassified ssDNA viruses"	Bromus-associated circular DNA virus 3 isolate BasCV-3_NZ-NZG01_Sef-2012, complete genome	72.41	395	105	4	33	425	898	1290	2e-49	206	###############################################################################################################################################################################################################################################################	MAPCKKNIVYGDEEIGNQMLSSFYSTTSRPGIGDIYVMDIFTSLE
C2-6_A83	2012-51-A	Salicornia fructosa	397	Contig33_C2-6_A83_(32)	NP_954621.1	Beet mosaic virus	"Viruses; ssRNA viruses; ssRNA positive-strand viruses, no DNA stage; Potyviridae; Potyvirus"	P3 protein [Beet mosaic virus]	69.53	128	39	0	392	9	209	336	7e-57	191	###############################################################################################################################################################################################################################################################	MMKEHLLGSRRYVTGQITRFTNYIKRATIDRALNIICRCLRDLVYFVNVALVTHLLISMISLVYNMINAHRITKHRLCILQMQETNYAIESLYDTWKTVNGREPSHGEFRDYVAGINKELLEYIPTR
C2-6_A78	2012-51-Bbis	Halimione portulacoides	444	Contig58_C2-6_A78_(6)	AFX73022.1	Grapevine partitivirus	"Viruses; dsRNA viruses; Partitiviridae; unclassified Partitiviridae"	RNA dependent RNA polymerase [Grapevine partitivirus]	51.11	135	61	2	28	426	1	132	2e-37	144	###############################################################################################################################################################################################################################################################	MQATNLQVIGHLPKNTKVFAFHQVRQDSMRNMSEKLVKKAIHMECTPELAQEAIHGYRRSAGGDAIAEDDFKKTDQPYHPVLRDYHYRKALATCERLFRPSRRLKPIAFPDLRYFPWTLNVSAEAPYSYSQYWAREHRL
C2-8_A03	2012-51-C	Limonium narbonense	823	Contig87_C2-8_A03_(49)	YP_009116900.1	Bromus-associated circular DNA virus 3	"Viruses; ssDNA viruses; unclassified ssDNA viruses"	capsid protein [Bromus-associated circular DNA virus 3]	70.19	161	46	1	336	818	36	194	3e-71	231	###############################################################################################################################################################################################################################################################	MRTRSYRRSGFRRTKRTSRRTYRGKTRSRIRRSTHVGRRRISRRPSKKMILNLTAKKKRDTMAPNISYPPVASTAAVTGLVIQASSEPTMTLWCPSARELRAIFENDRSTVPSGREETTVYAVGLKEKISILTNTGQPWRWRRIVFTNKGPLPLGEQFEGSRVYSTTTDVTGRDTYFRTLSSLPTGSITPLVEYLFKGQV
C2-5_A80	2012-51-D	Halimione portulacoides ou Phillyrea angustifolia	145	.	YP_004300276.1	Sweet potato vein clearing virus	"Viruses; Retro-transcribing viruses; Caulimoviridae; Solendovirus"	putative inclusion body protein [Sweet potato vein clearing virus]	52.63	38	18	0	27	140	18	55	3e-04	46.2	TGTGAGCTCTAGAAACAATGGAAACAGGATACATCACTAACCCCACACAAAAAACCAATGAACTGATAGCATTACCAGGATGTTCTGCTAACCTTATCCACGGAGCATTTCATTACGGCCTATTAAACTCAGTATACACCCCAAC	METGYITNPTQKTNELIALPGCSANLIHGAFHYGLLNSVYTP
C2-6_A62	2012-54-A	Chenopodium album	296	Contig96_C2-6_A62_(3)	YP_009116900.1	Bromus-associated circular DNA virus 3	"Viruses; ssDNA viruses; unclassified ssDNA viruses"	capsid protein [Bromus-associated circular DNA virus 3]	66.67	45	12	1	155	21	25	66	5e-06	52.4	###############################################################################################################################################################################################################################################################	MRTRSYRRSGSRRTRRTFPRRTLRGKTRRYTRRSTRIGKLRSRRPSRKMILNLTAKKKRDTMAPNISYPPVAATA
C2-5_A68	2012-54-F	Medicago sativa	440	Contig76_C2-5_A68_(21)	ABC96788.1	Southern tomato virus	"Viruses; dsRNA viruses; Amalgaviridae; Amalgavirus"	RNA-dependent RNA polymerase-like protein, partial [Southern tomato virus]	59.06	127	52	0	424	44	13	139	1e-43	157	###############################################################################################################################################################################################################################################################	MVPRGSLWTGWLDTALNILYMKVVCAEIGVGDDDVEVMCAGDDNLTLFKFDPGEANLRRIRDLLNDWFLAGISEDEFLIHRPPYHVTKVQACFPEGTDLSRGTSGMLKKAVWVPFEDVGW
C2-5_A68	2012-54-F	Medicago sativa	1607	Contig19_C2-5_A68_(90)	ABJ99996.1	Vicia faba partitivirus 1	"Viruses; dsRNA viruses; Partitiviridae; unclassified Partitiviridae"	putative RdRp [Vicia faba partitivirus 1]	66.55	293	98	0	1524	646	1	293	0.0	394	###############################################################################################################################################################################################################################################################	MKNIEIIGYKPSLAKPIRGNVDPNSNINYGNIVDYALRKYLTNEEFTIVTRGYRRSQWAEDSLKSDLDKLDSDYFPVLKDTHYYNAIEHTRKLFKPDSLLKPIHFSDLRHYPWQLSTNIGAPFATSKSWNEYVIQKFDEGFTKSYYRDLFREAHGESLLPEMIDRRMTKRNLYNEMFFINRTNIHLIKDGHTTNSSGHDLKYWNTAFARQHLVESHDEDKIRLVFGAPSTFLMAELTFIWPLQTSLLYQGERSPMLWGYETTTGGWSRLYKWASSRMPRYDFVATLDWKRFDRR
C2-3_A38	2012-56-D	Oryza sativa	201	.	YP_438200.1	Oryza sativa endornavirus	"Viruses; dsRNA viruses; Endornaviridae; Endornavirus"	polyprotein [Oryza sativa endornavirus]	96.88	64	2	0	4	195	4272	4335	1e-33	133	TGTTTCTTTGCCAAATTGTTTGTAAGATGCAAAGACAGACTGAAAACTTTACTGATAGATCATATACTTTACGTGGATGGATTGAGACCAGATGAAATATCAGCCAAATTAAGACAAATATCTGATGTATTTGGATTCTTTGAGAACGACCTGACTAAGCAAGATAGACAAACTGACAAACCAATTTTGGAAGTGGGGCTA	LFVRCKDRLKTLLIDHILYVDGLRPDEISAKLRQISDVFGFFENDLTKQDRQTDKPILEVGL
C2-4_A37	2012-56-E	.	523	Contig170_C2-4_A37_(14)	YP_001497151.1	Black raspberry virus F	"Viruses; dsRNA viruses; Totiviridae; Totivirus"	RNA-dependent RNA polymerase [Black raspberry virus F]	47.65	170	89	0	517	8	15	184	9e-41	156	###############################################################################################################################################################################################################################################################	MHGWCVPSIAVPCEDLWLLYTDVDMPAALLPPRAKRTLSAMYSCVEDYDFSDHDSTAYLRRRFDVDRSVIQHAVEESPPREGEFKRLAITAEHHTHYRPEEIWAVAAKYKIKHRVMRLVLRRLRQVEGITEAVVATFLAYYQ
C2-2_A82	2012-56-F	.	261	.	ABV01912.1	Tobacco vein distorting virus	"Viruses; ssRNA viruses; ssRNA positive-strand viruses, no DNA stage; Luteoviridae; Polerovirus"	putative protein P2, partial [Tobacco vein distorting virus]	65.88	85	29	0	261	7	140	224	6e-31	123	###############################################################################################################################################################################################################################################################	LELDAGVGVPYMKYGKPTHRGWVENPELLPILARLTFDRHN
C2-3_A43	2012-57-A	Oryza sativa	136	.	YP_438200.1	Oryza sativa endornavirus	"Viruses; dsRNA viruses; Endornaviridae; Endornavirus"	polyprotein [Oryza sativa endornavirus]	81.25	32	6	0	12	107	3434	3465	1e-07	57.0	GGAAGCAGTCACAAGTTAAAGGATGCAAAGCTAGCATGAACATAAATAATTCGGGGTTAATCAAACATTTGAACCCACGTAAAGATTTACACGGTAGAATATACCCCAAACGCTTTACGACAAGCAGGAGATGGGG	MNINNSGLIKHLNPRKDLHGRIYPKRFTTSRRW
C2-2_A60	2012-57-E	Typha domingensis	392	.	YP_002321510.1	Southern tomato virus	"Viruses; dsRNA viruses; Amalgaviridae; Amalgavirus"	putative coat protein p42 [Southern tomato virus]	98.82	85	1	0	392	138	20	104	1e-36	139	###############################################################################################################################################################################################################################################################	MREIVEIGETFVELGIDKRYFQRTTYVSHMLLPNQYFKLLKQLKGKTAEELDLALGAAVAHGVLRSMRGITFKKFSNSLE
C2-2_A36	2012-58-A	Festuca arundinacea	311	Contig180_C2-2_A36_(2)	AAA79146.1	Barley stripe mosaic virus	"Viruses; ssRNA viruses; ssRNA positive-strand viruses, no DNA stage; Virgaviridae; Hordeivirus"	alpha protein [Barley stripe mosaic virus]	85.15	101	15	0	2	304	474	574	6e-47	172	###############################################################################################################################################################################################################################################################	MFGDFLWFVPNTMSMVWKNMRKTMLEWFGYSEFDMTTFDICDPVLYVEIMDRYKIIKKGRIPLGEFFDCHEECEKFELREKEKNDLAEKMFRQVTGTVTAA
C2-2_A36	2012-58-A	Festuca arundinacea	219	.	ADO60926.1	Grapevine associated chrysovirus-1	"Viruses; dsRNA viruses; Chrysoviridae; Chrysovirus"	putative RNA-dependent RNA polymerase, partial [Grapevine associated chrysovirus-1]	70.42	71	21	0	5	217	760	830	5e-30	122	AAGTCGGGTTGTTAGCCTGATGGATCAGGTTGGAAAAATGAGGCGTCGCGGAGTTAATGAAGAGATGTGTCAAGGATTGGCGATGTGTGCTGTCAGCCATTGGTGCAAGATCAAAGATGGCGACGAATGGTTAAACTTACCTGATGAAATATTGCATGGGAGAGAAGAAGACGGCGGTTTAGGTATACCCGACAGGAACAACCAGGTATGGGAACTAGA	LMDQVGKMRRRGVNEEMCQGLAMCAVSHWCKIKDGDEWLNLPDEILHGREEDGGLGIPDRNNQVWEL
C2-2_A36	2012-58-A	Festuca arundinacea	335	Contig145_C2-2_A36_(3)	YP_003934623.1	Blueberry latent virus	"Viruses; dsRNA viruses; Amalgaviridae; Amalgavirus"	fusion protein [Blueberry latent virus]	58.18	110	46	0	6	335	657	766	7e-35	138	###############################################################################################################################################################################################################################################################	MVLDDGSFFTLEGMVPSGSLWTGICDTALNILYITSALHTLGFPDDTFTPKCAGDDNLTCFQSRQSLDVMERLRVTLNGMFRANIDKKDFIVHYPPYAITTVQACFQPGT
C2-2_A36	2012-58-A	Festuca arundinacea	354	.	YP_009116900.1	Bromus-associated circular DNA virus 3	"Viruses; ssDNA viruses; unclassified ssDNA viruses"	capsid protein [Bromus-associated circular DNA virus 3]	33.04	115	60	4	42	338	80	193	1e-06	54.7	###############################################################################################################################################################################################################################################################	WCPTARFRDPNSNLPSVRTSQQVYWRGVREEMSLLLNSGTPWVNHRRIVFETT
C2-3_A10	2012-58-C	Circium arvense	232	Contig42_C2-3_A10_(26)	AJW83675.1	Artichoke latent virus	"Viruses; ssRNA viruses; ssRNA positive-strand viruses, no DNA stage; Potyviridae; Macluravirus; unclassified Macluravirus"	polyprotein [Artichoke latent virus]	70.27	74	22	0	4	225	1161	1234	1e-25	110	GGTAAGCCAAGCATTTTAACGCGGTGGAACAAACCGGCAAAGGAGACGGCAAATGTGATATTGCACGTGAATAAAGAAAACATCTATGAAGCAATTGGCGTCACCAGAGCATTAATAGCCAGTGCTAAACGAGAGATACGCTCAAAAATCTCTGCCCAGAATTTACACAAAGAGTCGCCTCTTGCCTGCTTGTTCACAAAGAAAGCTGTTTTGGACTTGGAGTCGTACGTTG	LHVNKENIYEAIGVTRALIASAKREIRSKISAQNLHKESPLACLFTKKAVLDLESYV
C2-3_A10	2012-58-C	Circium arvense	174	Contig245_C2-3_A10_(13)	AFH09414.1	Xanthophyllomyces dendrorhous virus L1b	"Viruses; dsRNA viruses; Totiviridae; Totivirus"	RNA-dependent RNA polymerase [Xanthophyllomyces dendrorhous virus L1b]	44.44	54	28	2	165	7	286	338	4e-04	47.4	ACTGAGCAGCCTAATGTCGCTAACTTAGATGAGGGCACTGTGTACATGAGAGCGCTAGCCATTATGCACCAAGGTAAGCACGATAGAGGAAGATATCCCACAATGAGCTGGGAAGAGTATTGGTCGACGAGGTGGCAGTTTACGCCGACAGGGTCGATCAAAACGCAGTAGGCA	MRALAIMHQGKHDRGRYPTMSWEEYWSTRWQFTPTGSIKTQ
C2-4_A32	2012-58-G	Verbena officinalis	304	Contig210_C2-4_A32_(2)	BAM99901.1	Gentian Kobu-sho-associated virus	"Viruses; dsRNA viruses"	hypothetical polyprotein, partial [Gentian Kobu-sho-associated virus]	36.96	92	58	0	6	281	377	468	1e-10	67.8	###############################################################################################################################################################################################################################################################	MRPNEDIQFTEENQGAMQYTFKMYPTEINVCSATQRKGRTGRTNAGTYWTCDSNRLPEMDDRPCSAVLDTALIMLRNEEYMDYICARVS
C2-4_A32	2012-58-G	Verbena officinalis	177	.	YP_224096.1	Mint virus 1	"Viruses; ssRNA viruses; ssRNA positive-strand viruses, no DNA stage; Closteroviridae; Closterovirus"	coat protein [Mint virus 1]	55.36	56	25	0	9	176	16	71	4e-10	62.0	AACTGTTTATTGAAGACGAGAGGATAATATCCTCTCCGGCTGAGTTAGAAAAACTTCTTATGCTCTTCTCGGGTTTCGTAGTCGACAAACTTAAAGGTGAAGACAAAAACTTGTACGACCACCTAGGTGCGTTGTTGGTGGCATTCGCCGTACACACGACGTCTCGTCACGCGATAA	LFIEDERIISSPAELEKLLMLFSGFVVDKLKGEDKNLYDHLGALLVAFAVHTTSRHAI
C2-4_A32	2012-58-G	Verbena officinalis	167	Contig58_C2-4_A32_(2)	AGS12482.1	Hypericum japonicum associated circular DNA virus	"Viruses; ssDNA viruses; unclassified ssDNA viruses"	putative coat protein [Hypericum japonicum associated circular DNA virus]	59.52	42	17	0	11	136	263	304	4e-08	57.4	TGGAAGGTATTCCACATCTGGAAGGTATGGAATGGGAGACTACTACGTGGTCGACATAATCAAAAGCGCGGATGGTTCGCAATCAACGGATCAGTTGAAATTCGGGCCTCAAGCTAGTCTGTATTGGCATGAAAAATAGGGTCCGTAATCTCCACAAAATCACAGTT	MGDYYVVDIIKSADGSQSTDQLKFGPQASLYWHEK
C2-3_A34	2012-60-B	Echinochloa sp.	709	Contig146_C2-3_A34_(55)	ADD84802.1	Sugarcane yellow leaf virus	"Viruses; ssRNA viruses; ssRNA positive-strand viruses, no DNA stage; Luteoviridae; Polerovirus"	multifunctional protein [Sugarcane yellow leaf virus]	45.83	240	110	4	22	693	325	560	9e-58	204	###############################################################################################################################################################################################################################################################	MHNAKLVGSDKLFVSVLSNTKKGYSGTPYYVGKTIVGVHKGSTRSDSTKNYNLMAPIPPIEGLTKPQYVYESSTIDGDVYRRRRNRRIKHDML
C2-6_A63	2012-62-D	Ranunculus parviflora	381	Contig2_C2-6_A63_(3)	CDF65975.1	uncultured partitivirus	"Viruses; dsRNA viruses; Partitiviridae; environmental samples"	coat protein [uncultured partitivirus]	52.85	123	58	0	13	381	72	194	3e-34	134	###############################################################################################################################################################################################################################################################	LVGSTSAINDHRRVSATLPRYEVRHPSQNFFIPCFGALFLHLAAMNDKVCSKRPFSDTGSVNDWIPHVSVIVFSVLAYVQTFRAAATFGLLTAEQNLFLNQFFSVFQPELIEIPGPLVPYFRSISV
C2-6_A82	2012-64-E	Salicornia fructosa	274	.	ABG74927.1	Beet mosaic virus	"Viruses; ssRNA viruses; ssRNA positive-strand viruses, no DNA stage; Potyviridae; Potyvirus"	polyprotein [Beet mosaic virus]	93.48	46	3	0	137	274	1509	1554	1e-25	89.7	###############################################################################################################################################################################################################################################################	MRYKRCQLAMVRGFNDLVELVESSKEQHCVLGILKPV
C2-3_A08	2012-65-C	Arthrocnemum macrostachyum	214	.	NP_954621.1	Beet mosaic virus	"Viruses; ssRNA viruses; ssRNA positive-strand viruses, no DNA stage; Potyviridae; Potyvirus"	P3 protein [Beet mosaic virus]	70.59	68	20	0	4	207	266	333	4e-24	102	TTCTTGCTCATTAGCATGATTAGCCTAGTGTATAACATGATAAATGCACATAGAATCACTAAGCACCGGCTGTGCATACTTCAGATGCAGGAAACAAATTATGCCATTGGAAGCTTGTATGACACTTGGAAAACAGTTAATGGCAGAGAACCAAGTCATGGAGAATTCAGGGATTATGTGGCTGGCATCAATAAGGAACTGTTGAAGTGCTTTA	LLISMISLVYNMINAHRITKHRLCILQMQETNYAIGSLYDTWKTVNGREPSHGEFRDYVAGINKELLKCF
C2-3_A08	2012-65-C	Arthrocnemum macrostachyum	146	.	ABC96787.1	Southern tomato virus	"Viruses; dsRNA viruses; Amalgaviridae; Amalgavirus"	RNA-dependent RNA polymerase-like protein, partial [Southern tomato virus]	62.79	43	16	0	144	16	137	179	6e-11	65.1	ACTCTTTGGGTTTGCCAAATAACCTTGAGGTTCCTGATGGGATCTTAAGTTGTAGAATGAAGAACTTTAATAATGATGCAACTGCGGGGCCATTTCTTAGGAGTTTTGGTGTGAAGAGCAAGTATGGGTTGAAGGCGAGCTGTGAG	LGLPNNLEVPDGILSCRMKNFNNDATAGPFLRSFGVKSKYGLKASCE
C2-3_A40	2012-65-D	Sarcocornia fruticosa	249	Contig72_C2-3_A40_(12)	AHU88025.1	Ustilaginoidea virens partitivirus 2	"Viruses; dsRNA viruses; Partitiviridae; unclassified Partitiviridae"	RNA-dependent RNA polymerase [Ustilaginoidea virens partitivirus 2]	51.22	82	38	2	243	1	155	235	2e-14	77.8	TGATTCACCTCCTCCTCATATTATTCAAAATTTGACCCTGAAACACGCGTCTTCGCCCGCTGGTCCACACCAGTACTCTATCTATCTAAGCCCACCAGCAAAGGATATAGTTTTAACGTCACCATGAATCTCTATAGAACAGAGTTCCACCACGTTAAATATAACGAACGCCCCTTCCCTACTCACCTCGTACCCCACGAACTACACGAGCAGAAAATGCACGAATGGTTTTCACGCCACCCTGCACAA	TSSSYYSKFDPETRVFARWSTPVLYLSKPTSKGYSFNVTMNLYRTEFHHVKYNERPF
C2-3_A54	2012-66-B	Oryza sativa	257	Contig188_C2-3_A54_(4)	YP_438200.1	Oryza sativa endornavirus	"Viruses; dsRNA viruses; Endornaviridae; Endornavirus"	polyprotein [Oryza sativa endornavirus]	97.59	83	2	0	1	249	2909	2991	4e-47	173	###############################################################################################################################################################################################################################################################	MLDLIKDRFKTNAHTAILAVGDYGKFYLWVYVLQRIVLDFLKTEPCHINVENQKCLLYMGKYANG
C2-3_A56	2012-66-C	Oryza sativa	265	.	YP_438200.1	Oryza sativa endornavirus	"Viruses; dsRNA viruses; Endornaviridae; Endornavirus"	polyprotein [Oryza sativa endornavirus]	100.00	87	0	0	4	264	1638	1724	1e-49	180	###############################################################################################################################################################################################################################################################	LADHKTTYNVTVLEDAEFEKLPVIVHRCKPDVIITPYNYNRQRIENMTDVTIPVVTTHSYQGQEVNKSLVILR
C2-3_A19	2012-66-D	Oryza sativa	776	Contig118_C2-3_A19_(21)	YP_438200.1	Oryza sativa endornavirus	"Viruses; dsRNA viruses; Endornaviridae; Endornavirus"	polyprotein [Oryza sativa endornavirus]	97.35	189	5	0	196	762	712	900	7e-140	387	###############################################################################################################################################################################################################################################################	MPKELEGLTTRYVINALIEYITDRFSITEIDIMRVLESTHLSAFITKLHDNHLWSALLKLSKGITTERLTVRNLGDSHCEIISNNIERCFHHNQNCVHGLLLTEHICKCCGISIEFGLLCECCKGTTPITAFQIDEQIRKEVDDEGENYNYRFKELESKADTIKSKISHDEMKWPPIKSNAP
C2-4_A27	2012-66-G	Cynodon dactylon	406	Contig58_C2-4_A27_(5)	YP_009116901.1	Bromus-associated circular DNA virus 3	"Viruses; ssDNA viruses; unclassified ssDNA viruses"	replication-associated protein [Bromus-associated circular DNA virus 3]	75.81	62	15	0	13	198	263	324	8e-24	103	###############################################################################################################################################################################################################################################################	MWGKPSIWLSNTDPRDEMQNSDIEWMNANCTFIEVTDSIFRANTNSQLE
C2-4_A19	2012-68-A	Medicago sativa	725	Contig75_C2-4_A19_(7)	ABJ99996.1	Vicia faba partitivirus 1	"Viruses; dsRNA viruses; Partitiviridae; unclassified Partitiviridae"	putative RdRp [Vicia faba partitivirus 1]	60.82	171	65	2	5	517	256	424	6e-74	207	###############################################################################################################################################################################################################################################################	MKLLLAEWSRLHTWASTALPRFESVVTLDWSRFDKDARHTVIRDIHAMIMRPMFTFEHGYHPTYHYPDTSDTNPARLENLWNWMTDAILTTPLILPDGSVLRV
C2-4_A12	2012-68-B	Cynodon dactylon	1318	Contig59_C2-4_A12_(102)	NP_624348.2	Fusarium poae virus 1	"Viruses; dsRNA viruses; Partitiviridae; Betapartitivirus"	putative capsid protein [Fusarium poae virus 1]	98.81	421	5	0	1269	7	194	614	0.0	808	###############################################################################################################################################################################################################################################################	LASTRTNLDPDNVIDSLMGTPLINHGTNAYTVSNYLGTWYDAGHHPNFVNQDYMSFFNPLVGRFLTQRPTFARLPFSPEDLADNGIGNIYTTFLLASDENISLANTLYTAMSTFVLSDEPNAPQLGSVLSSLSGSLLLSHSIEPITLPTWTKATYVSDIDPSLVSDSKFVSDHNLFSHTPKYEKSTLFPNDGKTITSLYYLVTKKKHDANDNPTSHLSFKGKDSVTPYVLYFQPYDVSPSSLGLTIAAGLKIELAEISGFTVPVEHPESSLLDNNSQYLQSAIRANLIAPVNDRSTAAENSSLNLARSGLDSTLQGITASFISTCKSVLPFFDNEGNNLGDSTDLSKFGLTPELHHVSPFAGFNVKAGTNGQLLSTEKSIHLWSSYRVVHTKKNPAARDISFIASSA
C2-3_A95	2012-69-C	Oryza sativa	184	.	YP_438200.1	Oryza sativa endornavirus	"Viruses; dsRNA viruses; Endornaviridae; Endornavirus"	polyprotein [Oryza sativa endornavirus]	96.55	58	2	0	4	177	4482	4539	6e-31	125	CCTGGCGCACACGAGGCAACGAAAGAGAACTTATTGATGCGCAAGGCATCTTACTTGATGATGTTAGGGAAAACACCTGAGGTTGATAAATTGGTAAATGATCTCCAATTACCTATCAATCCCGTACACTGGTACAATTATCACACGATGTTACAGGGTGTTGCTGACAAATGGGACAATGAGT	LMRKASYLMMLGKTPEVDKLVNDLQLPINPVHWYNYHTMLQGVADKWDNE
C2-5_A27	2012-71-D	Dactylis hispanica	583	Contig81_C2-5_A27_(3)	YP_003104796.1	Sclerotinia sclerotiorum hypovirulence associated DNA virus 1	"Viruses; ssDNA viruses; unclassified ssDNA viruses"	replication-associated protein [Sclerotinia sclerotiorum hypovirulence associated DNA virus 1]	81.72	93	17	0	279	1	7	99	7e-45	162	###############################################################################################################################################################################################################################################################	LLGHVGNLLGDLLGNSEEETGTYSWRCPRPWAITLVLPRNSWNHLLVTCLSHSTAKYVLLTYAQCGELDAFRVMDHLATLRAECIIGREYHEDGGTHLHVFCDFGREFRSRRADVFDVDGVHPSISKSLGSPHKGYDYAIKDGDVVC
C2-6_A13	2012-74-C	Halimione portulacoides	388	.	YP_052860.1	Helminthosporium victoriae 145S virus	"Viruses; dsRNA viruses; Chrysoviridae; Chrysovirus"	Hv145SV-protein 3 [Helminthosporium victoriae 145S virus]	48.31	118	61	0	34	387	642	759	2e-30	125	###############################################################################################################################################################################################################################################################	MDGEEEGDEMITPVTYGGSSAAKDRDIFKKMTAMYKPRQAMVKKPSGWREMGKHSKGDILRYDVVKVPGDGTCGVHALVKGMETQGMLTRGDAAKVKRELESRLDDDTFHNVQDLARVALEIGCGLQV
C2-6_A13	2012-74-C	Halimione portulacoides	324	.	AFH09414.1	Xanthophyllomyces dendrorhous virus L1b	"Viruses; dsRNA viruses; Totiviridae; Totivirus"	RNA-dependent RNA polymerase [Xanthophyllomyces dendrorhous virus L1b]	55.38	65	29	0	122	316	657	721	6e-29	82.8	###############################################################################################################################################################################################################################################################	MTVEDLYKVKTIHRVAGGVSESLDADITESVTPGDTNKYVMEMPKLQGVYDYSVAVAKEAR
C2-5_A77	2012-74-F	Sarcocornia fruticosa	312	Contig75_C2-5_A77_(2)	YP_004928124.1	Hibiscus green spot virus	"Viruses; ssRNA viruses; ssRNA positive-strand viruses, no DNA stage; unclassified Higrevirus"	p9 [Hibiscus green spot virus]	46.30	54	28	1	294	136	30	83	1e-05	50.1	###############################################################################################################################################################################################################################################################	HVWCLSNPGNPYNVGIAPGHVFPNGGAYKIEAVFNPPNHRVIIRESPGFILLCFCVFILVFVCKF
C2-5_A56	2012-74-G	Tamarix gallica	267	Contig24_C2-5_A56_(5)	ACJ24784.1	Pelargonium line pattern virus	"Viruses; ssRNA viruses; ssRNA positive-strand viruses, no DNA stage; Tombusviridae"	p87 [Pelargonium line pattern virus]	87.36	87	11	0	3	263	162	248	1e-45	165	###############################################################################################################################################################################################################################################################	MAFALVFTPDENDKFIYRYLNSTEVFERRVDYAKARGVDKCWFEMLKRPWSPRAWRRVVGRIFGMPEQEAFLFVK
C2-6_A71	2012-74-I	Hordeum marinum	267	.	YP_392481.1	Rosellinia necatrix partitivirus 1-W8	"Viruses; dsRNA viruses; Partitiviridae; Betapartitivirus"	putative coat protein [Rosellinia necatrix partitivirus 1-W8]	44.71	85	47	0	9	263	267	351	8e-12	70.9	###############################################################################################################################################################################################################################################################	LTPLKFTSENYNPYLMMFSLSKRNASELKTVLSSIAATFKGIIKCPGDLASLYTNQSGVSILSHS
C2-2_A61	2012-75-A	Phragmites australis subsp. Australis	176	Contig230_C2-2_A61_(2)	AGO04402.1	Ustilaginoidea virens partitivirus	"Viruses; dsRNA viruses; Partitiviridae; unclassified Partitiviridae"	RNA-dependent RNA polymerase [Ustilaginoidea virens partitivirus]	92.31	26	2	0	84	7	318	343	3e-14	57.8	GTACCAGCGTGGCTAATTCGTGTTGCATTCGATATTCTTCGACAGAATGTTGAGTGGACAACCTTTCTAGGGCAAACCTGTTGATAAGGTTGGAATCACAGAAATGGCGAAACGTTTGGGATGCTATGGTGTGGTATTTCATTAACACTCCCATCCTCATGCCTGACGGTTAACTG	ESQKWRNVWDAMVWYFINTPILMPDG
C2-2_A61	2012-75-A	Phragmites australis subsp. Australis	340	Contig138_C2-2_A61_(58)	AGG68770.1	Scheffersomyces segobiensis virus L	"Viruses; dsRNA viruses; Totiviridae; Totivirus"	capsid [Scheffersomyces segobiensis virus L]	63.95	86	31	0	334	77	236	321	3e-27	115	###############################################################################################################################################################################################################################################################	MTDVEVDIVMRKYIFANRVTSDFDLAYLTVVNAMFAPLPRSAEAHGWISPVGQIYLPKVSSIRG
C2-2_A26	2012-75-B	Elytrigia atherica	794	Contig39_C2-2_A26_(122)	YP_002302259.1	Carrot mottle virus	"Viruses; ssRNA viruses; ssRNA positive-strand viruses, no DNA stage; Tombusviridae; Umbravirus"	RNA-dependent RNA polymerase [Carrot mottle virus]	56.20	258	113	0	793	20	516	773	3e-91	300	###############################################################################################################################################################################################################################################################	MAKKWALFKNPVGVGLDASRFDQHVSRAALKWTASVYQRFIKDPEFNALCGMMLDNVGFATAKDGAIKYRVDRGRMSGDMDTALGNCVLMVAMCYSYCARKGIKHELFDNGDDVVVIMEGDDLDVFSDGLVEWFQTLGFKMKVEPPAWRLEQLEFCQTRPVFDGTSWRMVRGLQALSKDLVSVKGPKEIFQWVYAVGECGLALTDGMPIYPELYHYLKRIGTRSRIHEHHCYSGAGMYRLSLGMKYEGRS
C2-2_A51	2012-75-D	Carex cuprina	310	Contig12_C2-2_A51_(11)	AEA11495.1	Potato virus X	"Viruses; ssRNA viruses; ssRNA positive-strand viruses, no DNA stage; Tymovirales; Alphaflexiviridae; Potexvirus"	RNA dependent RNA polymerase, partial [Potato virus X]	52.94	85	40	0	307	53	327	411	9e-26	108	###############################################################################################################################################################################################################################################################	LFTPLGIMKDPLKMYACTELADRKGDAEKILNSYQIDLSFAYDHQDKLFDVLNERQCKLHSATLRYMIKHARGRPLGFLKNHGITSNREF
C2-3_A23	2012-75-F	Brachypodium pheonicoides	341	Contig139_C2-3_A23_(4)	AAG28732.1	Wheat streak mosaic virus	"Viruses; ssRNA viruses; ssRNA positive-strand viruses, no DNA stage; Potyviridae; Tritimovirus"	polyprotein [Wheat streak mosaic virus]	61.54	78	30	0	89	322	21	98	1e-23	106	###############################################################################################################################################################################################################################################################	MAVCKSDCESPHEVWKPYVRCEARTLVFFQDLDEAEIFMTHHGAGSIFWNGDGRLTGVGKNVLAATRCGLGYDLAAEVFVCGQCRSSAKHIIYFKTYTHL
C2-4_A70	2012-76-A	Phragmites australis subsp. australis	423	Contig17_C2-4_A70_(2)	AFH09414.1	Xanthophyllomyces dendrorhous virus L1b	"Viruses; dsRNA viruses; Totiviridae; Totivirus"	RNA-dependent RNA polymerase [Xanthophyllomyces dendrorhous virus L1b]	35.38	130	82	2	417	31	563	691	3e-16	85.9	###############################################################################################################################################################################################################################################################	LRVDHRVGDGSQYLPRSLATFVHGPSEAPIPNDIGGILAAIATRYRECLDRKADPKVMEKILEATVKYSCWNWEIPVETYYHLVSTHRSKGGLEDVISDESLRHKMYRVKVR
C2-4_A89	2012-76-D	Sorghum bicolor	639	Contig67_C2-4_A89_(7)	YP_003868436.1	Rhododendron virus A	"Viruses; dsRNA viruses; Amalgaviridae; Amalgavirus"	putative fusion protein [Rhododendron virus A]	47.39	211	110	1	635	6	554	764	8e-54	196	###############################################################################################################################################################################################################################################################	MMMDALEQASSSPMYNVLSHYTFERRLERDCGFKNTIIKASSDWARIWEHVREAAAIVELDWSKFDRERPQEDLEFICDVVASCFRPESERDRRLLDAYKHMMKAALVERLVILDQGGVFGIEGMVPSGSLWTGWVDTRVEYSVSEGSVSPPGYQSEAVRSILCWRRQSDLVWSDQGEKLKQLRVVLNDLFRADLD
C2-3_A11	2012-78-B	Lolium perenne	385	.	NP_958814.1	Tomato black ring virus	"Viruses; ssRNA viruses; ssRNA positive-strand viruses, no DNA stage; Picornavirales; Secoviridae; Comovirinae; Nepovirus; Subgroup B"	polyprotein [Tomato black ring virus]	88.50	113	13	0	4	342	1366	1478	1e-61	216	###############################################################################################################################################################################################################################################################	LPLKGVVGTELYLHEIPEKIVFHYESRNDDCGMLITCQIKGKMRVVGMLVAGKDKTSWADIMPPNSLAELKSQLEYIPEFGEACDGFFKAGYVHVADALTLPKKTNMCQCLNRCVYHVKCP
C2-3_A11	2012-78-B	Lolium perenne	185	.	ACA61232.1	Ribes virus F	"Viruses; dsRNA viruses; Totiviridae"	RNA-dependent RNA polymerase, partial [Ribes virus F]	75.41	61	15	0	3	185	62	122	6e-26	107	ATGTGCCCGACAAACATGTTTCTACCATGTTAGGGCGTCCACCTCAAATCCATGCTTGGGCGAGTGTTAAATACGAGTGGGCTAAACAGCGCGCTATATACGGCGTAGACGTGACTAGCTCTACTATCACCAACTTCGCAATGTACAGATGCGAGGAGGTATTTAAACATAGGTCCCCAATCGCT	MLGRPPQIHAWASVKYEWAKQRAIYGVDVTSSTITNFAMYRCEEVFKHRSPIA
C2-3_A11	2012-78-B	Lolium perenne	276	.	ACT31757.1	Barley yellow dwarf virus-PAV	"Viruses; ssRNA viruses; ssRNA positive-strand viruses, no DNA stage; Luteoviridae; Luteovirus"	Orf5, partial [Barley yellow dwarf virus-PAV]	98.85	87	1	0	274	14	84	170	4e-55	180	###############################################################################################################################################################################################################################################################	MQYIENEKCETKVIDSFWSTNNNVSAQAAFVYPVPEGSYSVNISCEGFQSVDHIGGNEDGYWIGLIAYSNSSGDNWGVGNYKEPQ
C2-4_A41	2012-78-G	Puccinellia fasciculata	679	Contig43_C2-4_A41_(25)	AAB81639.1	Carrot mottle mimic virus	"Viruses; ssRNA viruses; ssRNA positive-strand viruses, no DNA stage; Tombusviridae; Umbravirus"	RNA-dependent RNA polymerase, partial [Carrot mottle mimic virus]	50.00	226	113	0	678	1	284	509	1e-67	229	###############################################################################################################################################################################################################################################################	MMIDNRGFASAKDGAIKYRIDRGRMSGDMDTALGNCVLMVAMCYSYCRAKGISHELMDNGDDAVVIMERDDLDLFQKGLVEWFAGLGFNMKVEQPVYRLERLDFCQTRPVYDGRSWRMVRGIPALSKDLTCVKGPDELLPWLYAIGECGLALTDGIPVFAELYHYLKRCGRPSQIQNHHQFTGMGMRNLARGMQYEGLSITDDARLSFFDAFGITPDMQITPE
C2-2_A52	2012-79-B	Bolboschoenus maritimus	162	Contig104_C2-2_A52_(2)	YP_611151.1	Prune dwarf virus	"Viruses; ssRNA viruses; ssRNA positive-strand viruses, no DNA stage; Bromoviridae; Ilarvirus"	polymerase P2 [Prune dwarf virus]	73.58	53	14	0	2	160	470	522	6e-20	92.4	CGCGGCTGCTAGATTGCAACTTTGTTTGGCTGACAAGGTTACGATACCTTCGGGAAAATATCATCAATTGTTCTCGATAGATGCCCAGCGTTTCAATGCAGTGAAATTCTGGAAGGAAATTGATTTTTCGAAGTTTGATAAATCACAACAAGAGATACACAA	LQLCLADKVTIPSGKYHQLFSIDAQRFNAVKFWKEIDFSKFDKSQQEIH
C2-3_A61	2012-79-C	Oryza sativa	407	Contig86_C2-3_A61_(2)	YP_438200.1	Oryza sativa endornavirus	"Viruses; dsRNA viruses; Endornaviridae; Endornavirus"	polyprotein [Oryza sativa endornavirus]	97.74	133	3	0	406	8	4407	4539	5e-84	281	###############################################################################################################################################################################################################################################################	MCMGFSHKPNTQHLRQDIACKFNMQSKDSWMTNGATFCSMVVYKTNDNVVELGPDVVRMKFRYEVTNGVHEATKENLLMRKASYLMMLGKTPEVDKLVNDLRLPINPVHWYNYHTMLQGVADK
C2-3_A73	2012-80-C	Oryza sativa	315	.	D32136.1	Oryza sativa endornavirus	"Viruses; dsRNA viruses; Endornaviridae; Endornavirus"	Oryza sativa endornavirus genomic RNA, complete genome	96.46	311	11	0	3	313	7252	6942	3e-141	511	###############################################################################################################################################################################################################################################################	MPIVNALVHRFNEGRDDQHKVSLNYDGLFSRRYLLGVSLNHVTEEYIQQKLNNCDYLYGWSYRVDNQSKWYSISNRG
C2-3_A52	2012-80-D	.	339	.	YP_438200.1	Oryza sativa endornavirus	"Viruses; dsRNA viruses; Endornaviridae; Endornavirus"	polyprotein [Oryza sativa endornavirus]	94.69	113	6	0	1	339	3819	3931	3e-64	223	###############################################################################################################################################################################################################################################################	LIIKMGNTKYCHEFNWGNSARLFLSLTNGILEGNSVVTDVRLSSNVMNYISKYYKIVGLKVHTRVSIYEDRPVIISVSDLLDEFSRNEEIEP
C2-4_A07	2012-80-E	Oryza sativa	225	.	YP_438200.1	Oryza sativa endornavirus	"Viruses; dsRNA viruses; Endornaviridae; Endornavirus"	polyprotein [Oryza sativa endornavirus]	90.41	73	7	0	1	219	900	972	7e-33	131	AAAAGCAAGCCCAGAACTGTTAAATATCAACAGATTACAGCAGCAAGACCTGTCAAACAAGATGTTACTGAAATGCCTATCAACAAAGCATTACCAACCAAAACAATAAATGAAGTTATAGAGAAAAGAGGCAAACATGTTGTGTCAGTAAGCAATTTAGATGAGTTCAAAACGTTACTAGATGAAGATACGAAGAAGATTCAAATCATTGACGACGTCACTTGG	MPINKALPTKTINEVIEKRGKHVVSVSNLDEFKTLLDEDTKKIQIIDDVTW
C2-5_A19	2012-81-B	Aeluropus littoralis	146	.	AHH35116.1	Ustilaginoidea virens partitivirus	"Viruses; dsRNA viruses; Partitiviridae; unclassified Partitiviridae"	RNA directed RNA polymerase, partial [Ustilaginoidea virens partitivirus]	92.31	39	3	0	139	23	35	73	1e-15	78.2	GTGTGACCCAGCGGAGATGTTGGTAGTCGAAGGGTTCTACGCCCCTTTGATGTATCGTGACTTTATGAACGATCCCAATTCTCCAATGACTAATAGGAAAAGTGCGCAGCGTCTGTACACCGAAGTGGTGCTGACAAACTAAGGAG	MLVVEGFYAPLMYRDFMNDPNSPMTNRKSAQRLYTEVVLTN
C2-5_A19	2012-81-B	Aeluropus littoralis	229	Contig14_C2-5_A19_(5)	AFH09414.1	Xanthophyllomyces dendrorhous virus L1b	"Viruses; dsRNA viruses; Totiviridae; Totivirus"	RNA-dependent RNA polymerase [Xanthophyllomyces dendrorhous virus L1b]	58.11	74	31	0	1	222	649	722	3e-22	100	ATGCGACACGTGTATTACCAGAGGCAGGCATTAATATGTAATATGACAGTGGATGACTTGTACAAAGTTAAAACGATACACAGGGTTGCTGGTGGTGTGTCCGAATCGTTAGACGCTGACATAACAGAATCGGTGACGCCAGGAGACACTGACAAATACATCATGGAAATGCCAAAATTACAGGGAGTGTACGACTACTCAATGGCTGTGGCGAAAGAACTGCTGACTA	MRHVYYQRQALICNMTVDDLYKVKTIHRVAGGVSESLDADITESVTPGDTDKYIMEMPKLQGVYDYSMAVAKELLT
C2-5_A07	2012-82-A	Arthrocnemum macrostachyum	517	Contig42_C2-5_A07_(22)	AEJ07891.1	Pepper cryptic virus 1	"Viruses; dsRNA viruses; Partitiviridae; Deltapartitivirus"	putative coat protein [Pepper cryptic virus 1]	42.45	139	79	1	87	503	23	160	8e-24	105	###############################################################################################################################################################################################################################################################	MMNSLLTLYSFLFKVHWTHFRHAESKFQTVNTGQTMTEHFATVYLSHWLHDLYRINRRSLESIDPIAFAERYYQQVGAYSEIYDNFLAVISSHIRPTHITNNY
C2-4_A94	2012-82-C	Aeluropus littoralis	414	Contig14_C2-4_A94_(34)	AEV53590.1	Sugarcane yellow leaf virus	"Viruses; ssRNA viruses; ssRNA positive-strand viruses, no DNA stage; Luteoviridae; Polerovirus"	putative movement protein p17, partial [Sugarcane yellow leaf virus]	88.89	72	7	1	195	410	1	71	3e-24	102	###############################################################################################################################################################################################################################################################	MNTGGNRSRRNVRRRSNRRRAARPVVTLVRTPRRTRRIRRRRARVGGNAVRGPGRRSNRDVLTFTVDDLKANSTGILKFGPNM
C2-4_A94	2012-82-C	Aeluropus littoralis	268	Contig30_C2-4_A94_(2)	AFQ55381.1	Saccharomyces cerevisiae virus L-A-lus	"Viruses; dsRNA viruses; Totiviridae; Totivirus"	gag-pol fusion protein [Saccharomyces cerevisiae virus L-A-lus]	36.11	72	42	1	261	46	948	1015	7e-04	47.8	###############################################################################################################################################################################################################################################################	LNWKDEVESRKAPKVVKISREEIYKIVLEALLEAKIAKKKKHRYKKMTWAGWWETRWLHVPGGSVHPRLDRLRDQKRKYRKES
C2-5_A15	2012-83-C	Parapholis filiformis	190	Contig110_C2-5_A15_(3)	AFE83590.1	Raphanus sativas chrysovirus 1	"Viruses; dsRNA viruses; Chrysoviridae; Chrysovirus"	putative RNA-dependent RNA polymerase [Raphanus sativas chrysovirus 1]	61.29	31	12	0	174	82	110	140	1e-04	48.9	GCCGACGCTAAAGGAACTTTGGGCAATAGTTATGCCGATGGCACACGGGAAAACTACACTGAAGAAGAAATACGGGTTCGTGGACGTCGATGACCTGATGCCGGGGGATAGTAAGCCAACAAGCCGTTGATAACCTAGCCGTTGAACTACAGCTCAGATCGGACTGGAACTCAGGTATGTACAAGTTGCT	LWAIVMPMAHGKTTLKKKYGFVDVDDLMPGD
C2-4_A62	2012-84-D	Oryza sativa	881	Contig9_C2-4_A62_(290)	YP_438200.1	Oryza sativa endornavirus	"Viruses; dsRNA viruses; Endornaviridae; Endornavirus"	polyprotein [Oryza sativa endornavirus]	93.01	286	20	0	866	9	723	1008	1e-173	546	###############################################################################################################################################################################################################################################################	MPKELEGLTTRYVINALIEYITDRFSITEIDIMRVLESTHLSAFITKLHDNHLWSALLKLSKGITTERLTVRNLGDSHCEIISNNIERCFHHNQNCVHGLLLTEHICKCCGISIEFGLLCESSKGTTPITAFQIDEQIRKEVDDEGENYNFRFKELESKADTIKSKISHDEMKWPPIKSKPRTVKYQQITAARPVKQDVTEMPINKALPTKTINEVIEKRGKHVVSVSNLDEFKTLLDEDTKKIQIIDDVDSGANQEEALIVHKVDDSKDTKIIKLTDEHQVTSKQPG
C2-4_A06	2012-84-E	Oryza sativa	369	.	YP_438200.1	Oryza sativa endornavirus	"Viruses; dsRNA viruses; Endornaviridae; Endornavirus"	polyprotein [Oryza sativa endornavirus]	95.61	114	5	0	1	342	3909	4022	1e-63	222	###############################################################################################################################################################################################################################################################	MIITKSVKGGANSDDRIGWKLEDKNQSFKSDDKWNVKPSLEKKTFNPVAKT
C2-2_A70	2012-87-C	Puccinellia festuciformis	956	Contig51_C2-2_A70_(139)	AET80949.1	Cannabis cryptic virus	"Viruses; dsRNA viruses; Partitiviridae; Betapartitivirus"	putative coat protein [Cannabis cryptic virus]	37.19	285	176	1	856	2	7	288	4e-55	201	###############################################################################################################################################################################################################################################################	MSPNTFNATSRAARISQKSTTIEYEEVKVPVPDSSFVNQFKSATGVHSGRSNQYIIDVLPSFVSLNMFCIYHANLYISSLNTREHAKVSTATLTMYFMSLIYAHFLVSDCYIRPQASPHADYFHDHNYATDFLYFLLNLPVPEFLVPIIKSFTATSTARRSNIIYCPSAAAFMHKTHFGRIYPLSMYSNIHDIAATSNSRSDPSLVNHELLTNTLFSVQTQKDTYFKIDTGMLIASNITGESPNSFSYLNNKVNQVFQSLFNPVIIRAMQQKQSFAPINLTPLKFKSLNYNPY
C2-2_A93	2012-87-E	Limonium narbonense	960	Contig19_C2-2_A93_(44)	CDF65985.1	uncultured Partitiviridae sp.	"Viruses; dsRNA viruses; Partitiviridae; environmental samples"	RNA dependent RNA polymerase, partial [uncultured Partitiviridae sp.]	78.91	313	66	0	943	5	1	313	0.0	533	###############################################################################################################################################################################################################################################################	MNLHHKALRALNIDPEKDPGLVHIYSEKPAPPFSGHPYYKENYQDLVLDALNSTLYAEDLDTVINGYYRSPMTIEAQYEDMMKMNQPPVHIVQDDAFNTAFALTMKAFAPTEKVRVVHYVRTKHYPWPLSSSVERPFSVDPTVRKYVKEKCIAREIVDEKMSFHNTFEYVYNALRHPVHRIKNGECFTGDLTKDFLYPITAHFRPGLGKPGSTAIKNRLVWGVSKLFLIAECMFMYPLFDNYLRHGTTPMLWHYETILGGSTKLHNEVTPQISRTQVTVITADWSEFDRRVPFELIEMVINASLEYYDLGYYTH
C2-2_A93	2012-87-E	Limonium narbonense	398	Contig8_C2-2_A93_(3)	CAB43512.1	unidentified blackcurrent Totiviridae	"Viruses; dsRNA viruses; Totiviridae"	RNA polymerase, putative, partial [unidentified blackcurrent Totiviridae]	48.46	130	67	0	6	395	1	130	8e-36	132	###############################################################################################################################################################################################################################################################	MAAINARAQPAKCNVYSVGEFLRVEHKVDKDKGLGAQYLTRACATLVHSRCESQEPVRITEAVKAVITRASELEQRCKVPTDLIHDLVDGALKRLADIFKKPIAKVRRMVDLHVLVGGSSVEKFACIDDLA
C2-2_A66	2012-88-A	Echinochloa sp.	372	Contig92_C2-2_A66_(2)	YP_438200.1	Oryza sativa endornavirus	"Viruses; dsRNA viruses; Endornaviridae; Endornavirus"	polyprotein [Oryza sativa endornavirus]	96.15	104	4	0	2	313	4469	4572	6e-62	217	###############################################################################################################################################################################################################################################################	MKFRYEVTNGVHEATKENLLVRKASYLMMLGKTPEVDKLVKDLKLPINPVHWYNYHTMLQGVADKWDMNIQQVEGYYHNLIYMISKDDIYQHNFRGFGNR
C2-3_A02	2012-89-B	Festuca arundinacea	420	Contig398_C2-3_A02_(25)	YP_003868436.1	Rhododendron virus A	"Viruses; dsRNA viruses; Amalgaviridae; Amalgavirus"	putative fusion protein [Rhododendron virus A]	51.47	136	66	0	415	8	500	635	5e-28	119	###############################################################################################################################################################################################################################################################	MMWRYYDEFAKGEISSSQLPYLAARLGFRTKLMTKAAAMKKMGEGKAYGRAVMMMDALEQAASSPMYNVLSHHTFGKRLEKDCG
C2-2_A44	2012-89-E	Bolboschoenus maritimus	421	Contig40_C2-2_A44_(9)	YP_002321510.1	Southern tomato virus	"Viruses; dsRNA viruses; Amalgaviridae; Amalgavirus"	putative coat protein p42 [Southern tomato virus]	99.28	138	1	0	416	3	142	279	1e-93	287	###############################################################################################################################################################################################################################################################	LLHCFETQRNDMLRDEKDVRLKAEEEIADLQRKIVKRREKLEEDLIATKSNYEPVSRYVGLSDYELNCKCWSLYQQFNPDKVTAGAKPTRKQVKEAFDMYAEFVAKTNRLEFLKHGNVKDELQAFINAKILGYEQL
C2-3_A18	2012-90-B	Oryza sativa	243	.	YP_438200.1	Oryza sativa endornavirus	"Viruses; dsRNA viruses; Endornaviridae; Endornavirus"	polyprotein [Oryza sativa endornavirus]	98.31	59	1	0	242	66	2403	2461	2e-29	122	GACAATCGTTAATGAATTATTTGGAATGTATCTTGTTAAATTTACAAAACGAAAATTCCCAAGTAGTAACAAAGTTACTAGAGTCACGTTCACAGAACAGGGCTATAACAGCACAACTGATGTTGAAGTGCCGTGGATCAATACACAAATCATGGACATAATGAGAACTAGAACATTTATAACCACAAAGAAATTGACAATAAACAATAACCTATTAAGGAATCTATTATTAAGGACACGATA	MYLVKFTKRKFPSSNKVTRVTFTEQGYNSTTDVEVPWINTQIMDIMRTRTFITTKKLTINNNLLRNLLLRTR
C2-3_A18	2012-90-B	Oryza sativa	110	.	AFO42704.1	Trichoderma reesei partitivirus	"Viruses; dsRNA viruses; Partitiviridae; unclassified Partitiviridae"	replicase, partial [Trichoderma reesei partitivirus]	76.47	34	8	0	103	2	121	154	2e-10	61.6	TTAGTCCGACTGTTGCATTATGTATGGCTTAGAAACTATCCGTGGCGCCATGAACTATATTGACTTCATTGCAAATTCTTATTCCTCGTACTTTACTTTCGACTGGGCCG	DCCIMYGLETIRGAMNYIDFIANSYSSYFTFDW
C2-3_A55	2012-90-C	Oryza sativa	234	.	YP_438200.1	Oryza sativa endornavirus	"Viruses; dsRNA viruses; Endornaviridae; Endornavirus"	polyprotein [Oryza sativa endornavirus]	100.00	75	0	0	232	8	2039	2113	6e-42	157	TTAACGCGTGTTTCGACAGTACGTCACGAAAATGTAAAGAGTTGAGTGACCGTAATACTGCCATATATAACAGATATATGCTAACAGAAAATAGGGAGTTGATAAAGTTCCATCAGTCTCCGATTCGACATGACAAATTAATATACAAAACTACTGAAAGGAGAGCTTTGAATTTATGGAGAACTGAAAACGTTTATGAATTGTTTAATAAAGATGATTTAATATTGGACGAAG	LSDRNTAIYNRYMLTENRELIKFHQSPIRHDKLIYKTTERRALNLWRTENVYELFNKDDLILDE
C2-4_A30	2012-92-B	Halimione portulacoides	492	Contig137_C2-4_A30_(5)	YP_009011062.1	Phaseolus vulgaris endornavirus 1	"Viruses; dsRNA viruses; Endornaviridae; Endornavirus"	polyprotein [Phaseolus vulgaris endornavirus 1]	36.71	158	99	1	484	11	1864	2020	2e-28	122	###############################################################################################################################################################################################################################################################	LEPPKEMDIEWLDIFQGKTTSTYWQLTERLSMVHIWLLNSMTLNDGAKCYPNNMRNTANYNQMMRFMGWNETITQHQSVIPHKTLIIKRKDWLRRDFYHLSTKKGKILSIRVQDNTEKIKELMVEVMQDMNIDQDPTYVAGPDISELNLPNLNLPTHK
C2-4_A30	2012-92-B	Halimione portulacoides	213	.	AFH09414.1	Xanthophyllomyces dendrorhous virus L1b	"Viruses; dsRNA viruses; Totiviridae; Totivirus"	RNA-dependent RNA polymerase [Xanthophyllomyces dendrorhous virus L1b]	78.72	47	10	0	67	207	727	773	4e-16	82.4	CCCAAATTAGCAAGGAGTCTATGACTACTCAGTGGCGGTGGCAAAGGAAATTGGAAATGGAGGGACAGACTGGATTACATTGTCGACAGAATGTATAAGGCGACTTATGAAGCCGTGGTTCCTAAAAGTAAGCGAATGAAAGTAGCTGAAAATAAGGAAGCTAGGTGGTGCTATAATGTCAAAGCCATATATAAAGCATTCAGAGGTGATACA	LDYIVDRMYKATYEAVVPKSKRMKVAENKEARWCYNVKAIYKAFRGDT
C2-5_A22	2012-92-F	Elytrigia sp.	402	Contig143_C2-5_A22_(3)	YP_003082249.1	Sclerotinia sclerotiorum partitivirus S	"Viruses; dsRNA viruses; Partitiviridae; unclassified Partitiviridae"	putative coat protein [Sclerotinia sclerotiorum partitivirus S]	31.09	119	72	2	383	27	155	263	2e-08	62.0	###############################################################################################################################################################################################################################################################	MCPIAGPLVPVLSNIVSCLPDDDQFEYIYPFVPQQGTYSVTQTGSPPNVIRTTLVNSFHHLFPSVPLVASLLRCFTTTPTMKK
C2-5_A22	2012-92-F	Elytrigia sp.	307	Contig170_C2-5_A22_(20)	AFH09414.1	Xanthophyllomyces dendrorhous virus L1b	"Viruses; dsRNA viruses; Totiviridae; Totivirus"	RNA-dependent RNA polymerase [Xanthophyllomyces dendrorhous virus L1b]	62.38	101	38	0	305	3	618	718	2e-37	144	###############################################################################################################################################################################################################################################################	MENRFSDCRSRGMDQDTISKLRQVYYQRQALICNMTVEDLYKVKTIHRVAGGVSESLDADITESVTPGDTNKYVMEMPKLQGVYDYSAAV
C2-5_A28	2012-93-C	Elytrigia sp.	384	Contig15_C2-5_A28_(3)	NP_624349.1	Fusarium poae virus 1	"Viruses; dsRNA viruses; Partitiviridae; Betapartitivirus"	putative RNA dependent RNA polymerase [Fusarium poae virus 1]	98.43	127	2	0	383	3	390	516	2e-80	261	###############################################################################################################################################################################################################################################################	LLAVNHGYAPTYEYPSYPDLTTNDMVSRLTNLLTFLATWYFNMVFVTADGFSYVREHAGVPSGMLNTQFLDSFGNLFLLIDGLIEFGSTDAEIDDILLFIMGDDNSAFTTWSITHLEQFVSFFETY
C2-4_A76	2012-94-A	Oryza sativa	544	Contig7_C2-4_A76_(2)	YP_438200.1	Oryza sativa endornavirus	"Viruses; dsRNA viruses; Endornaviridae; Endornavirus"	polyprotein [Oryza sativa endornavirus]	92.70	178	13	0	539	6	799	976	2e-105	345	###############################################################################################################################################################################################################################################################	LLLTGHICKCCGISIEFGLLCECCKGTTPITAFQIDEQIRKEVDDEGENYNFRFKELESKADTIKSKISHDEMKWPPIKSKPRTVKYQQITAARPVKQDVTEMPINKALPTKTINEVIEKRGKHVVSVSNLDEFKPLLDEDTKKIQIIDDVDSGAP
C2-4_A46	2012-94-B	Oryza sativa	220	.	YP_438200.1	Oryza sativa endornavirus	"Viruses; dsRNA viruses; Endornaviridae; Endornavirus"	polyprotein [Oryza sativa endornavirus]	95.83	72	3	0	2	217	796	867	5e-43	160	AATTGGTTACAGTCACTGTGAGATAATATCCAATAACATTGAAAGATGCTTCCATCATAATCAAAATTGTGTGCATGGTTTGCTTTTAACAGAACATATATGTAAATGTTGTGGTATATCGATAGAATTTGGATTATTATGCGAATGTTGTAAGGGGACGACCCCAATAACAGCTTTTCAAATTGATGAACAAATTAGAAAAGAAGTAGATGACGAGCGA	LLLTEHICKCCGISIEFGLLCECCKGTTPITAFQIDEQIRKEVDDER
C2-4_A86	2012-94-C	Oryza sativa	182	.	YP_438200.1	Oryza sativa endornavirus	"Viruses; dsRNA viruses; Endornaviridae; Endornavirus"	polyprotein [Oryza sativa endornavirus]	91.23	57	5	0	4	174	912	968	9e-24	104	CCAACAGTAGCAAGACCTGTCAAACAAGATGTTACCGAAATGCCTATCAACAAAGCATTACCAACCAAAACAATAAATGAAGTTATAGAGAAAAGAGGCAAACATGTTGTGTCAGTAAGCAATTTAGATGAGTTCAAAACGTTACTAGATGAAGATACGAAGAAGATCCAAATCAACACCCA	MPINKALPTKTINEVIEKRGKHVVSVSNLDEFKTLLDEDTKKIQINT
C2-4_A86	2012-94-C	Oryza sativa	220	.	NP_624348.2	Fusarium poae virus 1	"Viruses; dsRNA viruses; Partitiviridae; Betapartitivirus"	putative capsid protein [Fusarium poae virus 1]	85.71	56	8	0	169	2	403	458	7e-22	98.6	CATACCTGCGCAATTGGATCTCTTTCGACTGCGCATGGATGCCGAAGGGTAACACTTTTATCGACACCAACAATCTTGTTTAAGAAGAAGCACGATGCTAATGACAATCCTACGTCTCACCTTTCCTTTAAAGGTAAAGACTCTGTCACTCCCTACGTTCTGTACTTCCAACCGTACGACGTTTCACCCTCCTCCCTTGGCCTTACCATAGCCGCTGGAA	LFKKKHDANDNPTSHLSFKGKDSVTPYVLYFQPYDVSPSSLGLTIAAG
C2-2_A54	2012-94-F	Phragmites australis subsp. Australis	369	Contig36_C2-2_A54_(59)	YP_007697651.1	Xanthophyllomyces dendrorhous virus L1A	"Viruses; dsRNA viruses; Totiviridae; Totivirus"	RNA-dependent RNA polymerase [Xanthophyllomyces dendrorhous virus L1A]	47.50	120	63	0	369	10	454	573	5e-29	121	###############################################################################################################################################################################################################################################################	MAGWRLTTWMNTVLNYVYLQAAMGGRNPDIRSIHNGDDVLVGVKSFKDVQDITVGLEKFNIRSKPMKCNFGSLAEFLRIDHMADGNGQYLARNIATLMHSRIETKKAVSLSDDLGSFEERTGR
C2-4_A15	2012-95-B	Bolboschoenus maritimus	357	Contig50_C2-4_A15_(3)	YP_009116781.1	Bromus-associated circular DNA virus 2	"Viruses; ssDNA viruses; unclassified ssDNA viruses"	replication-associated protein [Bromus-associated circular DNA virus 2]	74.29	35	9	0	167	63	193	227	1e-08	61.6	###############################################################################################################################################################################################################################################################	DRPKSLILMGRSRLGKTEWARSLGRHMYFNGMLN
C2-4_A42	2012-95-C	Oryza sativa	738	Contig34_C2-4_A42_(3)	YP_438200.1	Oryza sativa endornavirus	"Viruses; dsRNA viruses; Endornaviridae; Endornavirus"	polyprotein [Oryza sativa endornavirus]	82.04	245	42	2	2	736	1412	1654	3e-122	397	###############################################################################################################################################################################################################################################################	MFDKKFNHKLKKFDTLCLKQGKQLYKCEVTNFSEGDPVINLELYSEQRFKVIMLKESSGSAIKSLVSLMTEHITMSEFKEVLKRSNLTLGPAGYGKSTMISRAITHGDLCVAMTRSSVMSIEEKTKDKHITVCSLEKASSSMMKCPNTIFVDEATMIDWLKLALLCEPTTTFKGCMAVRAKLEQ
C2-4_A84	2012-96-D	Arthrocnemum macrostachyum	551	Contig155_C2-4_A84_(18)	YP_004429248.1	Grapevine Bulgarian latent virus	"Viruses; ssRNA viruses; ssRNA positive-strand viruses, no DNA stage; Picornavirales; Secoviridae; Comovirinae; Nepovirus; Subgroup C"	polyprotein segment 1 [Grapevine Bulgarian latent virus]	53.23	186	78	4	551	3	421	600	3e-55	200	###############################################################################################################################################################################################################################################################	MWEGLSIEIQCFFESTWWALALIVVSGLVMLTEKLLVSFGVLSHVGAITTLFMTGFMAYLGWNLASEAESAENTLLRTIRALLHSVLNRAIGTNQESDLRADAPNILEFPLRVLETLGTGLISAPLGTLQYAGKYGQAMDQIRKGKDAMKEFIGFIFDRMSDAWDYMTAK
C2-4_A84	2012-96-D	Arthrocnemum macrostachyum	301	Contig192_C2-4_A84_(2)	AFO65948.1	Alphacryptovirus JF-2012	"Viruses; dsRNA viruses; Partitiviridae; unclassified Partitiviridae"	RNA-dependent RNA polymerase [Alphacryptovirus JF-2012]	66.00	50	17	0	294	145	394	443	8e-17	74.7	###############################################################################################################################################################################################################################################################	MQVVLSEMLNRTAKRLERKYGIADISEIPQQFIAYHP
C2-4_A45	2012-97-A	Oryza sativa	231	Contig68_C2-4_A45_(5)	YP_438200.1	Oryza sativa endornavirus	"Viruses; dsRNA viruses; Endornaviridae; Endornavirus"	polyprotein [Oryza sativa endornavirus]	98.48	66	1	0	228	31	796	861	1e-40	154	CGTTTGGGCGACAGTCACTGTGAGATCATATCCAATAACATTGAAAGATGCTTCCATCATAATCAAAATTGTGTGCATGGTTTGCTTTTAACAGAACATATATGTAAATGTTGTGGTATATCGATAGAATTTGGATTATTATGCGAATGTTGTAAGGGGACGACCCCAATAACAGCTTTTCAAATTGATGAGCAAATCAGAATCAGAAGTGGATGACGAGGGTGAAAATTC	RLGDSHCEIISNNIERCFHHNQNCVHGLLLTEHICKCCGISIEFGLLCECCKGTTPITAFQIDEQIRIRSG
C2-4_A55	2012-97-B	Oryza sativa	215	Contig5_C2-4_A55_(3)	YP_438200.1	Oryza sativa endornavirus	"Viruses; dsRNA viruses; Endornaviridae; Endornavirus"	polyprotein [Oryza sativa endornavirus]	98.51	67	1	0	7	207	800	866	3e-41	155	CGACGTCACTGTGAGATCATATCCAATAACATTGAAAGATGCTTCCATCATAATCAAAATTGTGTGCATGGTTTGCTTTTAACAGAACATATATGTAAATGTTGTGGTATATCGATAGAATTTGGATTATTATGCGAATGTTGTAAGGGGACGACCCCAATAACAGCTTTTCAAATTGATGAGCAAATCAGAAAAGAAGTGGATGACGGGGTGAT	LLLTEHICKCCGISIEFGLLCECCKGTTPITAFQIDEQIRKEVDDGV
C2-3_A80	2012-97-F	Oryza sativa	200	Contig126_C2-3_A80_(16)	YP_438200.1	Oryza sativa endornavirus	"Viruses; dsRNA viruses; Endornaviridae; Endornavirus"	polyprotein [Oryza sativa endornavirus]	86.36	66	9	0	200	3	912	977	8e-27	114	ACAGCAGCAAGCCCTGTCAAACAAGATGTTACCGAAATGCCTATCAACAAAGCATTACCAACCAAAACAATAAATGAAGTTATAGAGAAAAGAGGCAAACATGTTGTGTCAGTAAGCAATTTAGATGAGTTCAAAACGTTACTAGATGAAGATACGAAGAAGATCCAAATCATTGACGACGTCGATAGTGATACGAACTA	MPINKALPTKTINEVIEKRGKHVVSVSNLDEFKTLLDEDTKKIQIIDDVDSDTN
C2-2_A79	2012-99-D	Chenopodium album	543	Contig11_C2-2_A79_(94)	YP_002321510.1	Southern tomato virus	"Viruses; dsRNA viruses; Amalgaviridae; Amalgavirus"	putative coat protein p42 [Southern tomato virus]	98.71	155	2	0	4	468	142	296	1e-104	317	###############################################################################################################################################################################################################################################################	LLHCFETQRNDMLRDEKDVRLKAEEEIADLQRKIVKRREKLEEDLIATKSNYEPVSRNVGLSDYELNCKCWSLYQQFNPDKVTAGAKPTRKQVKEAFDMYAEFVDKTNRLEFLKHGNVKDELQAFINAKILGYEQLGDKGKSRYLRRQLAAMGVEMDHEVESEDEEEAGEEPAGEKAM
C2-2_A42	2012-99-E	Solanum villosum	1098	Contig22_C2-2_A42_(46)	YP_002321509.1	Southern tomato virus	"Viruses; dsRNA viruses; Amalgaviridae; Amalgavirus"	fusion protein p122 [Southern tomato virus]	98.36	365	6	0	3	1097	529	893	0.0	753	###############################################################################################################################################################################################################################################################	MGEAVKKFTECAPMGRCVMMLDALEQFASAPLYNVLSKYTAERSRGQTSFRNTVVRASSDWMHFWDEVKEAAACVELDWSKFDRERPSEDLDFMIKVICSCFRPEDDREAKLLRGYGVCMRRALVERRLITDDGGVIHIDGMVPSGSLWTGWLDTALNILYIKSVLRSIDILEEEAVPKCAGDDNLTVFSKDPGDEVLEEMRVKLNDY
C1-5_A76	21-1A	Carex cuprina	383	Contig25_C1-5_A76_(8)	AEJ07892.1	Pepper cryptic virus 2	"Viruses; dsRNA viruses; Partitiviridae; Deltapartitivirus"	putative RNA-dependent RNA polymerase [Pepper cryptic virus 2]	59.68	124	50	0	9	380	19	142	9e-43	157	###############################################################################################################################################################################################################################################################	LEQTNESHFHKIKREERITLRDEYAYQELITTNPLLWEQYLEDWSRSYYEGSKHMQAILKYGIPESPSHALDTQVYQTAIARVKERLNSLPTTRAYDVLSELDKVRYEQSSSAGYDYFGPKGPID
C1-6_A05	22-1A	Festuca arundinacea	780	Contig65_C1-6_A05_(29)	YP_003868436.1	Rhododendron virus A	"Viruses; dsRNA viruses; Amalgaviridae; Amalgavirus"	putative fusion protein [Rhododendron virus A]	52.12	259	124	0	778	2	426	684	1e-84	284	###############################################################################################################################################################################################################################################################	MYRGGGSSFDALLLLCQASEVRPGAFLKNKFTLFTARMALGVPGDLEVPDGPEATVMKNFNNEATGGPFLRWMGINKKYGLKEVLEKEMWQYYDDYATGNIELKQLPYIAARLGFRTKLLSEEKAKKRLEEGKAFGRAVMMMDAIEQTASSPMYNVLSRYTFERRLEKECGFKNTVIRASTDWSKIWGHVKEAEAIVELDWSKFDRERPEEDLIFMVKVVVSCFKPKNDREDKLLEAYEHMMTAALVHRPIVLDA
C1-2_A45	24-1G	Festuca arundinacea	337	Contig4_C1-2_A45_(5)	YP_003868436.1	Rhododendron virus A	"Viruses; dsRNA viruses; Amalgaviridae; Amalgavirus"	putative fusion protein [Rhododendron virus A]	47.17	106	55	1	332	15	450	554	2e-20	96.7	###############################################################################################################################################################################################################################################################	MALGVPGDLEVPDGPEATVMKNFNNEATGGPFLRWMGINKKYGLKELLEREMWQYYDDYATGNIELKQLPYIAARLGSRTKLLSEEKAKERQ
C1-5_A10	25-1A	Sorghum sp.	371	Contig158_C1-5_A10_(2)	AFO11495.1	Sugarcane bacilliform virus	"Viruses; Retro-transcribing viruses; Caulimoviridae; Badnavirus"	polyprotein [Sugarcane bacilliform virus]	38.28	128	66	6	366	4	1302	1423	6e-12	72.8	###############################################################################################################################################################################################################################################################	LIGKIRTVYDLVVINAASVLWPSILPNIDEKVDQMALSRWFSKMDLRDGFHNNLMDPASVYLTAFVSPDGSFYTWNVLPMGLQNGPRLFS
C1-5_A10	25-1A	Sorghum sp.	402	Contig99_C1-5_A10_(3)	YP_009117062.1	Trifolium-associated circular DNA virus 1	"Viruses; ssDNA viruses; unclassified ssDNA viruses"	putative capsid protein [Trifolium-associated circular DNA virus 1]	50.00	140	55	6	5	400	169	301	3e-31	125	###############################################################################################################################################################################################################################################################	LACNTIAPQNVGPYNNAPYREGARQTQKFVINYMRYDQMIRNMSNQDVTITLYDCVFRAGVQPNERTAGTANLQPTVDPILDWEQGIPSIQAFGPFPGPTREVIGSTPFQSSVFCKLY
C1-5_A93	25-1B	Juncus gerardii	324	Contig5_C1-5_A93_(2)	AFO42706.1	Trichoderma reesei partitivirus	"Viruses; dsRNA viruses; Partitiviridae; unclassified Partitiviridae"	capsid protein, partial [Trichoderma reesei partitivirus]	43.64	55	30	1	167	3	81	134	2e-07	55.5	###############################################################################################################################################################################################################################################################	LKYPSNDPAEKKIQDFDPSLYMITDKEFPSKESALDPANEYFIQYDEDVNLYPRLRYMNPYEESSVDAWLSTVSGLIIEAYSLTGSIVPHP
C1-3_A15	25-1C	Puccinellia festuciformis	274	.	AJC52521.1	Bromus-associated circular DNA virus 1	"Viruses; ssDNA viruses; unclassified ssDNA viruses"	replication-associated protein [Bromus-associated circular DNA virus 1]	34.52	84	52	2	8	259	27	107	5e-04	47.4	###############################################################################################################################################################################################################################################################	MPNFRFSAKRAFLTYSDVCEHITKESIYYDIDSRYPLKLYALGEEIHPSTGGRHIHAVLEFRHKVNSVDVTCFDIADEEHH
C1-1_A58	27-1B	Hordeum sp.	245	.	AAA42876.1	Barley yellow dwarf virus	"Viruses; ssRNA viruses; ssRNA positive-strand viruses, no DNA stage; Luteoviridae; Luteovirus; unclassified Luteovirus"	capsid protein, partial [Barley yellow dwarf virus]	94.29	70	4	0	245	36	103	172	3e-39	139	CACAACAAGCTCTCAGCCCTCTCTTCCACCATCAACAAATTTTCAATCGTCAAAGGTGGTAAGAGAACCTTTACGTCCAATCAAATCGGAGGTGGAGTTTGGCGAGACTCAACAGAAGATCAATTCGCCATCCTCTACAAGGGTAATGGAAAATCCTCGATCGCGGGTTCGTTCCGCGTTACGATGGATGTTCTAACTCAAAATCCGAAATAGGTAGACGGAGCATCTCCGCAGCCAACACAAGA	HNKLSALSSTINKFSIVKGGKRTFTSNQIGGGVWRDSTEDQFAILYKGNGKSSIAGSFRVTMDVLTQNPK
C1-1_A58	27-1B	Hordeum sp.	337	Contig10_C1-1_A58_(8)	NP_734273.1	Wheat streak mosaic virus	"Viruses; ssRNA viruses; ssRNA positive-strand viruses, no DNA stage; Potyviridae; Tritimovirus"	NIb protein [Wheat streak mosaic virus]	99.08	109	1	0	333	7	231	339	3e-70	229	###############################################################################################################################################################################################################################################################	LLAKNLMVHEWFIDADGSQFDSSITPLLMNAILNIRQYFMAEDDEAEQMLANLYTQIINTCILIEDGTIVQKFRGNNSGQPSTVVDNTMCLIIAMEYCRMRVEKDHRHTA
C1-4_A73	29-1B	Chenopodium sp.	523	Contig4_C1-4_A73_(28)	AFO65948.1	Alphacryptovirus JF-2012	"Viruses; dsRNA viruses; Partitiviridae; unclassified Partitiviridae"	RNA-dependent RNA polymerase [Alphacryptovirus JF-2012]	57.31	171	73	0	513	1	69	239	3e-61	208	###############################################################################################################################################################################################################################################################	MEFAQPNHSITELKQELWHQAVSATRDGLSILPRVRAFSVIDELDQIKYTQSSAAGYSYIGAKGPQSGLNHMRAIRRAKATLYSATAADGEGMEHALKEAVPDTGYTRTQLADITEKTKVRGVWGRAFHYILLEGSSARPFLEQLMVSPTFIQISDDPITNVPNT
C1-4_A90	30-1E	Crepis vesicaria sp taraxifolia	1464	Contig54_C1-4_A90_(133)	YP_003104795.1	Sclerotinia sclerotiorum hypovirulence associated DNA virus 1	"Viruses; ssDNA viruses; unclassified ssDNA viruses"	coat protein [Sclerotinia sclerotiorum hypovirulence associated DNA virus 1]	53.73	268	121	2	1329	532	46	312	3e-90	290	###############################################################################################################################################################################################################################################################	MSKRRILNVSSVKKRNTMLSWSNTNNAGASQAVQVGTAFVPASTAGIFVFCPTAQEFTSDSFVRNQASRSATTCYMVGFKENLRIQTSSGVPWFHRRICVAVRGTNYFNVVAPTDTPVQSPKPYVNTSNGYERLWLNGFVNAQSNTIAGQYGLLFRGIQGQDWNDPITAPIDTTRVDLKFDKTWKILSGNSSGVVKERKLYHPMGKNLVYDDDEAGSSEQSSVYSVDSKQGMGDYYIIDIVVAGIGGTSSDFLTLNATSTLYWHEK
C1-5_A61	30-1G	Vicia cracca	1456	Contig94_C1-5_A61_(51)	Q8V987.1	Milk vetch dwarf virus (isolate 9)	"Viruses; ssDNA viruses; Nanoviridae; Nanovirus"	"RecName: Full=Capsid protein; Short=CP; AltName: Full=Coat protein"	68.02	172	54	1	635	123	1	172	1e-84	270	###############################################################################################################################################################################################################################################################	MVSNWSSSGRKWRHSGRKGGGRPFKPIVPTTRLVVHSTALLNKDDVVGCEIRPKDISRYKMRKVMLTCTVRMPPGELLNYLVVKCSSPLVNWGAAFSSPALLVKEDCQDMITILGKGKIESSGVAGSDCTKSFSRFVKLGSGVTQTQHLYVILYTSVSMKSVLEHRMYVEV
C1-5_A61	30-1G	Vicia cracca	473	Contig81_C1-5_A61_(9)	AFE83590.1	Raphanus sativas chrysovirus 1	"Viruses; dsRNA viruses; Chrysoviridae; Chrysovirus"	putative RNA-dependent RNA polymerase [Raphanus sativas chrysovirus 1]	59.33	150	61	0	4	453	786	935	1e-55	199	###############################################################################################################################################################################################################################################################	MMKIMNAIGYEATAIKQMVDRKAEFFRNTITDEGVFASPTRALANFVSGNWESGGAKTIAEKAMGVMDQIAKLVRRGLDMEFAKLMCRAVLKHWMKIKVDDEWFDLSDEVMHADTECGGLGLPDDDGYVWIVEPRL
C1-5_A61	30-1G	Vicia cracca	274	.	BAP81791.1	Apple stem grooving virus	"Viruses; ssRNA viruses; ssRNA positive-strand viruses, no DNA stage; Tymovirales; Betaflexiviridae; Capillovirus"	polyprotein, partial [Apple stem grooving virus]	66.29	89	30	0	2	268	84	172	8e-35	128	###############################################################################################################################################################################################################################################################	LKGDCIRANKFPKILFVHDELHFWSPEDVLELFEEIPEIQQVIATTVFPIEILLGDPVSREPRVYTFEVDR
C2-8_A46	31-1A	Festuca arundinacea	221	Contig12_C2-8_A46_(3)	YP_003868436.1	Rhododendron virus A	"Viruses; dsRNA viruses; Amalgaviridae; Amalgavirus"	putative fusion protein [Rhododendron virus A]	59.15	71	29	0	219	7	662	732	2e-20	95.5	GACGACTGCTCAGAGCTTACAAGATAATGATGAAGGCTGCTCTAGTGGACAGATTGATCGTGCTCGATGGAGGTACCATCTTTGGGATTGACGGCATGGTGCCAAGTGGCTCGTTGTGGACTGGCTGGGTGGATACTGCTTTGAATATCCTGTATCTGAAGGCGGCATGTTTGGAGCTCAATATACCATCAACTCAGTACGTACCAATGTGTGCCGAAGTT	LHQSSNVVTATTEVPETGFQIHPRLYRLVKSRYPQYISYVRKYTRPLGTTDATVSDFFKPQNPSQP
C1-3_A12	31-1B	Plantago major	518	Contig75_C1-3_A12_(3)	YP_009117064.1	Trifolium-associated circular DNA virus 1	"Viruses; ssDNA viruses; unclassified ssDNA viruses"	replication-associated protein [Trifolium-associated circular DNA virus 1]	89.03	155	5	1	52	516	57	199	2e-93	287	###############################################################################################################################################################################################################################################################	LRRPRPTSSPKYNALREVERAVGCIELHQDGNPHVHIAVEFKKKLNTTNCRFFDYSFDADCTNYHPNVTVADSWPKCINYCRGKNKTLIELYQWKCTFQEALDASAAEGGKKKYDLFAVAAGFADDQRAWTQWCYEHDVSPLWKSDVWRQLRMPVGVSSRDEPME
C1-5_A07	31-1E	.	277	Contig30_C1-5_A07_(2)	AAR14150.1	Maize chlorotic dwarf virus	"Viruses; ssRNA viruses; ssRNA positive-strand viruses, no DNA stage; Picornavirales; Secoviridae; Waikavirus"	polyprotein [Maize chlorotic dwarf virus]	47.19	89	47	0	10	276	1758	1846	2e-20	96.7	###############################################################################################################################################################################################################################################################	LFYGDPGVGKSAILYKAMNDVLDCLDYPKVDREYSRSSADQYWSRYYNQSAVIMDDLGALIGSGDRTDVGELIGLKSNQPMSLNMASVEE
C1-3_A03	32-1A	.	416	Contig56_C1-3_A03_(18)	AET80948.1	Cannabis cryptic virus	"Viruses; dsRNA viruses; Partitiviridae; Betapartitivirus"	putative RNA polymerase [Cannabis cryptic virus]	59.69	129	51	1	16	399	102	230	4e-41	155	###############################################################################################################################################################################################################################################################	LLPLMYHYGHVIHETLDTPDPSSPEDNNELTESSNHITPYGYAIDKRIYNLIQCRYPAYLHVINTYCRPIGTVEATFSDFNKEQKPSDPIDPSRKQEVHNAIHRFLDTKPYLPIHCVPTRDKHIP
C1-3_A03	32-1A	.	289	Contig69_C1-3_A03_(5)	ACA61232.1	Ribes virus F	"Viruses; dsRNA viruses; Totiviridae"	RNA-dependent RNA polymerase, partial [Ribes virus F]	71.74	92	26	0	285	10	111	202	8e-40	145	###############################################################################################################################################################################################################################################################	LMLEDNESFCYDFDNFNAQHSTSSMYAVLCAYRDCFRKDMSEEQERAMEWVCDSILDTKVSNNLQGKGLT
C1-3_A03	32-1A	.	199	.	YP_009116787.1	Bromus-associated circular DNA virus 4	"Viruses; ssDNA viruses; unclassified ssDNA viruses"	putative capsid protein [Bromus-associated circular DNA virus 4]	91.80	61	5	0	13	195	323	383	3e-30	119	GCCACATTTCTAGTGAGGCCACGGCAGATGTTCGACACGCAAGTGAAGCGGTACGCGGACGAGACAGCGCCGGACCTGGACACAACAGGCCTGATAGGGGTTTCCTCGCGTGGGCCCTATCTCCCCGGCCTGAGTGGATTCACGATCTTAGTAGCGTCGGGCTCTATTGGCAACAATAGCACTGAAAAGCCACAACCAT	MFDTQVKRYADETAPDLDTTGLIGVSSRGPYLPGLSGFTILVASGSIGNNSTEKPQP
C1-3_A53	32-1B	.	244	Contig4_C1-3_A53_(29)	AFE83591.1	Raphanus sativas chrysovirus 1	"Viruses; dsRNA viruses; Chrysoviridae; Chrysovirus"	putative coat protein [Raphanus sativas chrysovirus 1]	48.05	77	40	0	8	238	178	254	3e-17	86.7	GCGTCGTGGGCAGAATAAATTGACAAGGTTGGTCAAAGGATGTTTGATGTACCTTGACTTGTTAGAATCTGGAGCTAGAGAGCATGAAAATGTGTCAATACAATCAATTCAGTACACGGTTACTGAGTTAGTTGAAAGTTTGGACATAGAAGATGCTGCGTATGTGTTTTCAGTTAATGAGAAGTCGAGTACCACGTCTGCTATACTATACGGTATGTGTCAGGAGTATCCAAACCCCGTCTTC	LTRLVKGCLMYLDLLESGAREHENVSIQSIQYTVTELVESLDIEDAAYVFSVNEKSSTTSAILYGMCQEYPNPVF
C1-6_A09	32-1C	Festuca arundinacea	277	.	ACC69172.1	Vicia cryptic virus	"Viruses; dsRNA viruses; Partitiviridae; Alphapartitivirus"	putative RNA-dependent RNA polymerase [Vicia cryptic virus]	80.22	91	18	0	273	1	126	216	2e-44	161	###############################################################################################################################################################################################################################################################	ANYPYKWNVNAEPPFSTDPFFLDSRDTFGEFIRKHEYEYIDKEDFFRRHPNQESHEFLKTVVPPKFGYLKSVVFSWTRRWHHIIKDGFTDKS
C1-2_A83	33-1A	Trifolium resupinatum	415	Contig14_C1-2_A83_(19)	AFE83592.1	Raphanus sativas chrysovirus 1	"Viruses; dsRNA viruses; Chrysoviridae; Chrysovirus"	putative protease [Raphanus sativas chrysovirus 1]	44.17	120	67	0	412	53	488	607	2e-26	115	###############################################################################################################################################################################################################################################################	METSLLRAYCWMMGVTDVVPKVGLNHIGATFNEVLSNAEVKFTLLAGGDYELVLVRNKLNGNLLPRVDDIELSSDNFYSSGFPGTRCTVVFDEGGDVQLVVEEGENNLFNSLNTIVGDS
[truncated: 70,977 more chars]
